# Supplementary material for: A rare missense variant in NR1H4 associates with lower cholesterol levels
Source: Commun Biol. 2018 Feb 8;1:14. doi: 10.1038/s42003-018-0015-9 (PMC6123719; doi:10.1038/s42003-018-0015-9)
Supplement: Supplementary file 3 — Supplementary Data 1 [file 42003_2018_15_MOESM3_ESM.xlsx]

## Sheet: A. WT trt vs unt
ensembl.ID	symbol	NCBI.gene.ID	log2FoldChange	padj	WT.untreated.mean.fpkm	WT.treated.mean.fpkm	KO.untreated.mean.fpkm	KO.treated.mean.fpkm	R436H.untreated.mean.fpkm	R436H.treated.mean.fpkm	ChIP.dmso	ChIP.agonist
ENSG00000167910	CYP7A1	1581	-4.60032	1.90084e-83	10.8449	0.00426885	13.169	4.89915	11.136	0.0177129	no	no
ENSG00000159261	CLDN14	23562	-3.32477	1.53002e-58	4.24373	0.220704	2.71508	2.2736	3.55619	0.129981	no	no
ENSG00000137561	TTPA	7274	-3.14873	1.72112e-47	1.92562	0.0858683	1.70462	0.829788	1.83151	0.114571	no	no
ENSG00000138030	KHK	3795	-3.03707	5.04616e-71	4.30118	0.377742	3.10015	2.71848	3.72041	0.330348	no	no
ENSG00000106128	GHRHR	2692	-3.02766	2.20124e-42	2.28228	0.14472	0.702884	0.672614	1.16276	0.0459406	no	no
ENSG00000007314	SCN4A	6329	-2.95214	2.40644e-55	1.54047	0.129238	1.20979	1.48317	1.14871	0.179452	no	no
ENSG00000113492	AGXT2	64902	-2.87906	1.63778e-100	3.42661	0.38647	3.63346	2.79362	3.68519	0.491944	no	no
ENSG00000143627	PKLR	5313	-2.86511	3.36104e-36	2.30718	0.130424	1.83259	1.2612	2.48315	0.199162	no	no
ENSG00000145692	BHMT	635	-2.85172	5.58237e-131	10.5497	1.29507	6.43167	13.8893	6.77245	1.23881	no	no
ENSG00000132677	RHBG	57127	-2.78488	5.34458e-86	8.55724	1.04039	6.87237	4.95374	6.67886	0.807573	no	no
ENSG00000139209	SLC38A4	55089	-2.7311	1.62007e-77	6.8494	0.846606	8.00531	6.07175	6.54445	0.973486	no	no
ENSG00000124713	GNMT	27232	-2.65276	2.17546e-36	23.8983	2.32407	14.9095	15.1453	16.6606	2.19802	no	no
ENSG00000102048	ASB9	140462	-2.44099	6.3439e-27	2.06962	0.192432	1.81577	1.60525	2.13127	0.250214	no	no
ENSG00000170482	SLC23A1	9963	-2.39396	8.16897e-77	4.39058	0.735587	3.85997	3.47379	4.31724	0.771876	no	no
ENSG00000079557	AFM	173	-2.38451	3.71024e-69	8.23101	1.36726	8.64185	5.92267	7.57017	1.58868	no	no
ENSG00000172955	ADH6	130	-2.32339	2.21166e-39	3.7469	0.580803	2.99725	2.23215	3.24966	0.508905	no	no
ENSG00000025423	HSD17B6	8630	-2.32043	6.72866e-29	1.75858	0.224823	1.2403	1.12631	1.71375	0.243205	no	no
ENSG00000021461	CYP3A43	64816	-2.3101	6.71721e-25	1.38187	0.156359	0.719858	1.14467	0.901237	0.206147	no	no
ENSG00000149305	HTR3B	9177	-2.28447	1.84121e-23	0.741169	0.0683925	0.826611	0.456132	1.0264	0.0678515	no	no
ENSG00000066813	ACSM2B	348158	-2.25061	3.63284e-56	13.4673	2.468	8.80261	8.07561	8.88108	1.22264	no	no
ENSG00000144908	ALDH1L1	10840	-2.25006	3.82814e-66	2.79119	0.52167	2.48335	2.20981	2.62951	0.526958	no	no
ENSG00000226673	LINC01108	102216342	-2.1925	3.69169e-46	9.31488	1.74215	6.50476	3.21565	6.76134	1.07191	no	no
ENSG00000183304	FAM9A	171482	-2.17285	1.81354e-51	10.9435	2.1343	5.39723	2.75544	5.84466	1.13974	no	no
ENSG00000172497	ACOT12	134526	-2.15717	1.22855e-51	6.41321	1.25896	3.5462	3.79682	4.23244	1.13468	no	no
ENSG00000108187	PBLD	64081	-2.15464	1.50105e-75	6.47349	1.3331	5.66466	5.25962	6.10942	1.41313	no	no
ENSG00000162692	VCAM1	7412	-2.14487	5.81817e-153	33.8248	7.35331	35.3824	21.8509	39.089	9.57857	no	no
ENSG00000006210	CX3CL1	6376	-2.10757	1.10901e-39	1.07827	0.206656	0.962051	0.789309	1.27949	0.235796	no	no
ENSG00000132854	KANK4	163782	-2.10719	9.37234e-69	1.7693	0.37272	1.73895	1.73751	1.80461	0.342143	no	no
ENSG00000186529	CYP4F3	4051	-2.08009	1.43285e-31	1.14341	0.213444	1.01305	0.699953	0.902935	0.244853	no	no
ENSG00000172478	C2orf54	79919	-2.07902	2.61493e-27	1.21065	0.206309	1.14145	0.983719	1.37915	0.314912	no	no
ENSG00000118514	ALDH8A1	64577	-2.05852	7.26495e-40	2.2818	0.464812	2.63746	1.86702	2.09177	0.264453	no	no
ENSG00000243978	RGAG1	57529	-2.05049	6.72926e-25	1.57495	0.278945	1.22839	1.2277	1.43923	0.216829	yes	yes
ENSG00000164850	GPER1	2852	-2.04908	7.01446e-21	1.12467	0.173409	1.00274	0.950055	0.850269	0.162531	no	no
ENSG00000115425	PECR	55825	-2.04409	1.22477e-39	5.43559	1.12412	3.97206	3.8024	3.92312	1.22256	yes	yes
ENSG00000039537	C6	729	-2.02421	3.01168e-40	6.64388	1.40213	6.89684	6.40333	7.07946	1.90805	no	no
ENSG00000129596	CDO1	1036	-2.02186	6.98382e-29	2.78811	0.544749	1.98253	1.43454	2.01228	0.436577	no	no
ENSG00000164007	CLDN19	149461	-2.01734	1.96366e-26	2.55123	0.475818	2.91533	2.17117	3.26639	0.761615	no	no
ENSG00000164344	KLKB1	3818	-1.97541	1.03681e-37	2.47753	0.53827	2.39681	1.90169	2.30251	0.453571	no	no
ENSG00000021826	CPS1	1373	-1.97381	8.57002e-106	55.4464	13.4997	53.9972	47.4426	56.0311	16.6437	yes	yes
ENSG00000117834	SLC5A9	200010	-1.9517	4.02182e-45	7.49135	1.72864	6.53975	6.7452	6.72352	1.75111	no	no
ENSG00000106384	MOGAT3	346606	-1.94687	3.58752e-30	6.66515	1.42928	5.95331	5.08405	5.43306	1.19262	no	no
ENSG00000149742	SLC22A9	114571	-1.94574	3.27443e-52	10.2896	2.42296	10.1403	8.13158	10.2114	2.60369	no	no
ENSG00000135476	ESPL1	9700	-1.91107	6.15698e-45	1.40364	0.334564	1.48877	1.20298	1.46989	0.286639	no	no
ENSG00000168509	HFE2	148738	-1.895	1.36232e-26	5.65773	1.25512	2.69824	3.00755	3.17724	0.831672	yes	no
ENSG00000181656	GPR88	54112	-1.86522	2.37174e-51	18.0276	4.55092	12.9553	10.2603	18.3421	6.88264	no	no
ENSG00000116882	HAO2	51179	-1.84158	5.17205e-18	1.67302	0.332134	1.35084	1.17768	1.28163	0.270265	no	no
ENSG00000151790	TDO2	6999	-1.82683	1.1705e-78	53.2514	14.3039	46.9098	45.4894	49.3238	18.722	no	yes
ENSG00000189233	NUGGC	389643	-1.8097	1.22643e-24	2.26299	0.533376	1.90855	1.43108	2.06691	0.514285	no	no
ENSG00000110090	CPT1A	1374	-1.79617	1.74807e-53	12.9707	3.48156	10.4817	10.8692	11.5418	3.26958	no	no
ENSG00000250508		105369364	-1.79487	2.95154e-33	3.04252	0.776147	1.85566	1.66908	2.44753	0.69434	no	no
ENSG00000023171	GRAMD1B	57476	-1.78579	1.9661e-26	5.58396	1.38062	4.92032	3.23661	5.53428	1.26665	no	no
ENSG00000129757	CDKN1C	1028	-1.77977	7.11667e-31	37.7709	9.67518	30.3285	22.1245	32.2115	9.85713	no	no
ENSG00000009950	MLXIPL	51085	-1.76515	2.51419e-50	48.3822	13.2773	31.8825	29.8951	32.8639	9.88845	no	yes
ENSG00000250436		728040	-1.75325	4.70747e-13	0.887986	0.129429	1.31839	0.658298	1.2939	0.187513	no	no
ENSG00000163032	VSNL1	7447	-1.73638	1.54368e-45	2.80348	0.779008	2.609	2.43305	2.51774	0.841264	no	no
ENSG00000179761	PIPOX	51268	-1.70855	2.71275e-28	4.91516	1.32891	2.88275	3.62111	3.5644	0.988398	no	no
ENSG00000100033	PRODH	5625	-1.70187	1.08805e-82	4.34214	1.28724	3.71134	2.53523	3.87912	1.19434	no	no
ENSG00000136881	BAAT	570	-1.69792	9.90788e-58	7.89603	2.30112	6.79742	6.52836	7.12281	2.53517	no	no
ENSG00000167964	RAB26	25837	-1.697	1.49448e-18	2.3795	0.591722	1.76133	1.7603	1.48518	0.40216	no	no
ENSG00000183747	ACSM2A	123876	-1.69412	2.57336e-36	13.7223	3.88519	8.57336	8.37078	8.84967	1.63292	no	no
ENSG00000145217	SLC26A1	10861	-1.68515	1.28533e-30	1.27437	0.349251	1.25492	1.24579	1.47496	0.50776	no	no
ENSG00000080910	CFHR2	3080	-1.66786	1.38611e-11	1.46299	0.236576	1.69263	1.82551	1.94117	0.476538	no	no
ENSG00000057593	F7	2155	-1.66641	4.17677e-48	13.7179	4.06347	12.0349	10.8049	11.9834	3.52023	no	no
ENSG00000036473	OTC	5009	-1.66004	2.27157e-14	5.0609	1.18178	3.41806	3.26743	4.09735	1.27305	no	no
ENSG00000069535	MAOB	4129	-1.64068	3.02227e-54	25.1058	7.64557	22.3943	24.2259	25.1724	8.42376	no	no
ENSG00000261701	HPR	3250	-1.63468	2.72867e-46	115.686	35.065	115.191	101.595	96.6421	37.1559	no	no
ENSG00000188175	HEPACAM2	253012	-1.625	4.52326e-15	2.45455	0.603691	4.09853	2.84401	2.39376	0.44509	no	no
ENSG00000171596	NMUR1	10316	-1.62388	1.53153e-20	4.09557	1.13992	2.96719	1.77021	3.03157	0.837389	no	no
ENSG00000010932	FMO1	2326	-1.62336	1.00815e-16	1.87124	0.48772	1.87848	0.964729	2.27451	0.457763	no	no
ENSG00000162881	OXER1	165140	-1.61553	9.12462e-29	12.185	3.60573	8.05489	5.7853	7.6007	2.20716	no	no
ENSG00000178772	CPN2	1370	-1.61552	1.11971e-23	4.90967	1.39867	3.99633	5.61459	4.77869	1.6611	no	no
ENSG00000258867	LINC01146	283587	-1.6081	4.72687e-37	4.68782	1.42575	4.10787	2.90421	4.22042	1.53301	no	no
ENSG00000230666	CEACAM22P	388550	-1.60453	4.53913e-14	1.9077	0.4825	0.989233	0.927514	1.46805	0.465636	yes	yes
ENSG00000135220	UGT2A3	79799	-1.58471	5.43313e-27	2.72057	0.810981	3.86118	2.91612	3.38464	1.26096	no	no
ENSG00000169174	PCSK9	255738	-1.58174	1.54647e-38	19.7669	6.17666	15.7703	15.3725	17.1744	5.8634	yes	yes
ENSG00000204219	TCEA3	6920	-1.57935	6.19545e-46	9.97414	3.16191	8.5491	7.16428	9.24836	2.99091	no	no
ENSG00000154556	SORBS2	8470	-1.55221	9.01361e-92	2.03886	0.677937	2.0391	1.72066	2.14665	0.761155	yes	yes
ENSG00000172296	SPTLC3	55304	-1.55092	8.24984e-43	7.7224	2.49002	9.14301	8.0073	9.39697	3.12229	no	no
ENSG00000171766	GATM	2628	-1.54065	1.9198e-19	19.0313	5.67445	19.4151	14.2746	18.0174	6.64184	no	no
ENSG00000162882	HAAO	23498	-1.53992	1.66885e-55	8.32059	2.74454	7.4571	5.83441	6.6809	2.58133	no	no
ENSG00000153993	SEMA3D	223117	-1.53492	5.6291e-67	2.29832	0.764641	2.86063	1.66634	2.90737	0.997408	no	no
ENSG00000091482	SMPX	23676	-1.51549	3.32264e-27	5.1295	1.65964	3.79228	2.85846	3.25758	0.91153	no	no
ENSG00000244414	CFHR1	3078	-1.51462	1.45346e-34	17.0274	5.57614	15.6372	13.6896	13.0439	4.72424	no	no
ENSG00000118308	LRMP	4033	-1.51265	1.85938e-28	1.73287	0.558305	1.91512	1.38719	1.87004	0.659727	no	no
ENSG00000136872	ALDOB	229	-1.51115	1.2678e-21	32.0819	10.025	29.1727	28.3946	33.2264	12.9877	no	no
ENSG00000134042	MRO	83876	-1.5047	6.40394e-22	1.91434	0.600155	1.88793	2.22499	2.36526	0.6893	no	no
ENSG00000131069	ACSS2	55902	-1.49739	2.80748e-37	46.9464	15.7033	36.1142	29.7363	31.6221	11.4343	no	no
ENSG00000162194	LBHD1	79081	-1.49551	6.37826e-16	5.20403	1.57138	4.45385	2.65937	3.14223	1.03195	no	no
ENSG00000090402	SI	6476	-1.4934	5.08431e-26	7.86233	2.54981	11.1452	8.98797	13.2097	4.39921	no	no
ENSG00000184792	OSBP2	23762	-1.4928	9.19602e-23	1.58437	0.507	1.28018	1.14183	1.39471	0.424153	no	no
ENSG00000118520	ARG1	383	-1.49222	2.56077e-27	27.3926	8.98132	19.8782	12.3982	20.906	6.55162	no	no
ENSG00000132744	ACY3	91703	-1.49127	3.98604e-15	7.2985	2.16916	7.01474	5.86425	6.41325	2.09404	no	no
ENSG00000165953	SERPINA12	145264	-1.48918	7.33765e-23	5.53008	1.78842	3.15563	3.75872	3.82594	1.01585	no	no
ENSG00000257017	HP	3240	-1.47869	1.08992e-47	209.691	72.1156	233.273	217.406	203.112	92.1827	no	no
ENSG00000172782	FADS6	283985	-1.47601	6.64675e-15	1.29358	0.383643	1.35399	1.21938	1.549	0.54936	no	no
ENSG00000137204	SLC22A7	10864	-1.47381	7.50603e-37	2.67823	0.903969	2.42652	4.2051	3.33777	1.04303	no	no
ENSG00000088926	F11	2160	-1.46815	5.34289e-27	3.64048	1.20903	3.08429	3.38663	3.51351	1.82175	no	no
ENSG00000251322	SHANK3	85358	-1.46673	4.80761e-22	1.48725	0.48542	1.03656	1.08059	1.32214	0.504578	no	no
ENSG00000173930	SLCO4C1	353189	-1.4598	5.70395e-68	8.0532	2.84357	9.07787	8.02433	9.35821	3.86117	no	no
ENSG00000132915	PDE6A	5145	-1.45767	3.23727e-11	1.94156	0.543185	1.52125	1.06878	1.9432	0.561972	no	no
ENSG00000076555	ACACB	32	-1.44646	1.39218e-45	2.27783	0.802126	2.08088	1.90337	2.23945	0.801324	no	yes
ENSG00000254827	SLC22A18AS	5003	-1.43345	1.51734e-13	1.09892	0.333485	1.03268	0.945461	0.993867	0.413974	no	no
ENSG00000119938	PPP1R3C	5507	-1.43014	3.34744e-14	25.3521	8.00876	12.9236	12.1787	18.5439	8.02602	no	no
ENSG00000131187	F12	2161	-1.42851	1.02187e-20	15.5096	5.21937	10.8355	10.8523	11.7799	4.58446	no	no
ENSG00000123843	C4BPB	725	-1.41786	9.06431e-37	11.5046	4.09686	8.63959	8.74271	9.95449	3.82413	no	no
ENSG00000112394	SLC16A10	117247	-1.4104	1.83164e-38	1.16463	0.417263	1.16169	0.959178	1.38447	0.485226	no	no
ENSG00000120915	EPHX2	2053	-1.40868	1.36546e-25	21.9634	7.69278	18.2154	16.2152	20.0773	7.15245	no	no
ENSG00000146700	SSC4D	136853	-1.40396	4.07854e-16	5.77934	1.92145	3.84058	3.68838	4.16308	1.7087	no	no
ENSG00000125355	TMEM255A	55026	-1.39981	1.92793e-14	1.25772	0.405225	1.38653	0.829525	1.79623	0.494851	no	no
ENSG00000108479	GALK1	2584	-1.39258	2.06292e-38	7.11898	2.59	6.56936	5.40471	7.35037	3.08431	no	no
ENSG00000185432	METTL7A	25840	-1.37928	9.19949e-32	22.8049	8.30444	22.7637	25.7908	26.1957	11.8915	no	no
ENSG00000168765	GSTM4	2948	-1.37836	7.23018e-86	4.50935	1.70332	4.4094	3.60215	4.45408	1.62168	no	no
ENSG00000198624	CCDC69	26112	-1.37829	2.7023e-27	4.4013	1.58901	4.19573	3.65439	4.50496	1.9901	no	no
ENSG00000187867	PALM3	342979	-1.36892	1.93424e-19	2.40094	0.850059	2.24649	1.34834	2.0543	0.559152	no	no
ENSG00000113790	EHHADH	1962	-1.35768	5.22334e-85	9.36149	3.5902	10.078	8.66587	10.7665	4.6784	no	no
ENSG00000115461	IGFBP5	3488	-1.35475	9.36539e-10	2.17502	0.664176	1.59286	1.27164	2.29021	0.739243	no	no
ENSG00000134184	GSTM1	2944	-1.35095	5.73215e-20	2.30475	0.831201	1.86911	1.35817	1.77066	0.755505	no	no
ENSG00000160282	FTCD	10841	-1.35059	1.75844e-24	46.0886	16.9212	30.3207	31.2676	30.3524	11.236	no	no
ENSG00000140263	SORD	6652	-1.34985	2.86533e-82	20.3639	7.84675	21.2279	16.6249	21.2173	8.70664	no	no
ENSG00000213366	GSTM2	2946	-1.34441	4.44565e-27	4.46068	1.65766	3.82206	2.91379	3.70965	1.451	no	no
ENSG00000167701	GPT	2875	-1.3441	2.55435e-17	3.05659	1.09033	2.25079	2.14156	2.47905	1.05485	no	no
ENSG00000170439	METTL7B	196410	-1.33764	2.45476e-21	6.11333	2.23422	5.85722	4.24247	6.09103	2.23497	no	no
ENSG00000157303	SUSD3	203328	-1.33662	5.62879e-24	10.4555	3.87079	8.49857	10.1403	9.71503	4.74828	no	no
ENSG00000139874	SSTR1	6751	-1.33384	2.83946e-11	1.35743	0.446022	1.46696	1.30734	1.40057	0.481966	no	no
ENSG00000160870	CYP3A7	1551	-1.3338	9.98843e-15	49.0032	17.2311	28.0728	55.3149	31.639	17.3025	no	no
ENSG00000211452	DIO1	1733	-1.33313	1.34035e-31	6.7016	2.52944	5.6861	9.6782	5.59403	2.44215	no	no
ENSG00000172367	PDZD3	79849	-1.33055	3.00792e-14	1.82638	0.639719	2.05737	1.35167	1.94639	0.601046	no	no
ENSG00000004799	PDK4	5166	-1.31963	2.15316e-15	1.73708	0.616741	1.55643	1.85308	1.97994	0.755035	no	no
ENSG00000040731	CDH10	1008	-1.31832	5.32897e-09	1.03863	0.323686	0.701112	0.73133	0.669509	0.309206	no	no
ENSG00000099377	HSD3B7	80270	-1.31664	6.5049e-31	4.70307	1.80803	3.81939	3.07627	3.60598	1.46741	no	no
ENSG00000106823	ECM2	1842	-1.31639	5.55907e-32	4.71077	1.80607	5.26002	4.82886	6.03577	3.03792	no	no
ENSG00000139547	RDH16	8608	-1.31382	1.20704e-17	1.91616	0.705356	1.32102	1.29496	1.25725	0.48454	no	no
ENSG00000108797	CNTNAP1	8506	-1.31335	1.31797e-28	1.22885	0.470024	1.32935	0.939757	1.35828	0.513156	no	no
ENSG00000134962	KLB	152831	-1.3128	1.04818e-60	33.9742	13.3697	38.0089	41.7447	39.6937	17.3549	no	no
ENSG00000106327	TFR2	7036	-1.3116	6.57535e-12	6.14436	2.12477	4.32349	3.78756	4.95287	2.05155	no	no
ENSG00000229005	HNF4A-AS1	101927219	-1.29823	5.7499e-07	0.59517	0.118709	0.887944	1.03707	0.698624	0.096489	no	no
ENSG00000204653	ASPDH	554235	-1.29607	5.52451e-11	1.31109	0.442992	1.09646	0.896429	1.2629	0.615121	no	no
ENSG00000196600	SLC22A25	387601	-1.29455	3.82114e-14	0.826569	0.29256	0.93074	0.730796	1.01389	0.347033	no	no
ENSG00000106278	PTPRZ1	5803	-1.28599	5.24726e-11	0.803425	0.2782	1.02105	0.637602	1.00205	0.350293	no	no
ENSG00000115840	SLC25A12	8604	-1.28555	1.37357e-19	1.05025	0.399263	1.00603	0.626921	0.850387	0.224086	no	no
ENSG00000090512	FETUB	26998	-1.2822	9.03182e-11	13.3615	4.68953	5.58625	7.80098	9.57364	3.52699	yes	yes
ENSG00000160868	CYP3A4	1576	-1.27744	1.31751e-18	12.3563	4.71334	7.64298	15.1245	9.61279	5.59819	no	yes
ENSG00000185420	SMYD3	64754	-1.27733	1.66264e-30	2.52441	0.996654	1.98766	1.83315	2.10234	0.90779	no	no
ENSG00000099937	SERPIND1	3053	-1.27629	2.562e-22	78.434	30.4358	69.4513	65.2111	78.9565	30.7751	no	no
ENSG00000214999		107985075	-1.27403	2.31892e-07	3.12272	0.956375	2.16343	1.46796	1.97316	0.391969	no	no
ENSG00000158457	TSPAN33	340348	-1.27046	1.61329e-34	3.32468	1.32216	2.79924	2.48319	2.99872	1.70051	no	no
ENSG00000165269	AQP7	364	-1.27027	7.22307e-26	2.05256	0.80843	1.56721	1.54146	1.73678	0.636091	no	no
ENSG00000007516	BAIAP3	8938	-1.26786	1.58854e-18	1.4009	0.539107	1.07039	0.992468	1.15998	0.40101	no	no
ENSG00000186088	GSAP	54103	-1.2667	1.35042e-17	1.53728	0.589231	1.19327	1.19192	1.33193	0.613143	no	no
ENSG00000174827	PDZK1	5174	-1.25989	2.4358e-66	57.8019	23.7113	53.3996	50.3666	53.5277	21.3689	no	no
ENSG00000205978	NYNRIN	57523	-1.25615	9.06313e-20	2.61457	1.02162	2.72791	1.96335	3.14201	1.32169	no	no
ENSG00000099864	PALM	5064	-1.2499	1.64582e-12	1.35352	0.502895	1.11173	0.902109	1.20651	0.573368	no	no
ENSG00000010610	CD4	920	-1.24739	1.37453e-15	3.72074	1.43475	2.17698	3.60638	2.37894	1.25587	no	no
ENSG00000122787	AKR1D1	6718	-1.24517	1.20557e-24	16.5853	6.64642	17.0679	16.8973	15.7341	7.07145	no	no
ENSG00000047597	XK	7504	-1.24052	1.47174e-18	1.75136	0.688932	1.9499	1.40133	2.44321	0.891478	no	no
ENSG00000105398	SULT2A1	6822	-1.23824	7.04977e-36	27.2859	11.1868	26.987	34.6928	27.3178	13.0668	no	no
ENSG00000180745	CLRN3	119467	-1.23616	1.42899e-09	4.32211	1.53357	4.22372	3.04802	5.7671	2.01594	no	no
ENSG00000107819	SFXN3	81855	-1.23214	8.22463e-26	9.53908	3.87623	7.40576	5.57532	9.06421	3.59961	no	no
ENSG00000163701	IL17RE	132014	-1.23113	6.14474e-20	1.55553	0.622687	1.20791	1.1216	1.36108	0.565655	no	no
ENSG00000180432	CYP8B1	1582	-1.22795	4.13952e-08	12.9041	4.48006	4.25156	5.62866	7.38043	3.48512	yes	yes
ENSG00000106348	IMPDH1	3614	-1.2248	6.70486e-18	1.34261	0.535719	0.986667	0.975962	1.1365	0.683969	no	no
ENSG00000153029	MR1	3140	-1.2207	1.58316e-20	1.22025	0.491033	1.37558	1.08065	1.28089	0.566426	no	no
ENSG00000075223	SEMA3C	10512	-1.22046	1.5496e-26	4.15591	1.70499	5.17447	4.7468	5.56319	2.31409	no	no
ENSG00000114771	AADAC	13	-1.21219	1.29409e-26	9.98755	4.11203	11.8864	11.3386	11.8724	6.62091	no	no
ENSG00000279141	LINC01451	401561	-1.21008	4.63163e-11	3.7409	1.42849	1.94	2.75041	2.65225	1.06096	no	no
ENSG00000075643	MOCOS	55034	-1.20739	1.24243e-16	1.12359	0.451459	1.07245	0.950415	1.16262	0.469474	no	no
ENSG00000137033	IL33	90865	-1.20679	1.00912e-08	1.38245	0.503464	0.744439	0.743002	0.910956	0.454178	no	no
ENSG00000167107	ACSF2	80221	-1.20626	5.86987e-34	4.35834	1.82998	3.74783	3.50518	3.61801	1.5908	no	no
ENSG00000228376	GAS2L1P2	340508	-1.20405	2.33507e-15	1.93932	0.783549	1.45716	1.11051	1.46954	0.409685	no	no
ENSG00000180767	CHST13	166012	-1.20258	7.38667e-12	5.73142	2.22319	4.16746	4.01933	4.99371	2.0984	no	yes
ENSG00000153822	KCNJ16	3773	-1.2006	2.19833e-35	6.20934	2.62136	6.52817	5.20719	5.99452	2.51766	no	no
ENSG00000145321	GC	2638	-1.19032	4.95892e-19	98.7349	40.7511	82.9681	86.1866	109.256	64.3721	no	no
ENSG00000056736	IL17RB	55540	-1.18635	2.19005e-19	16.799	6.97581	14.6799	12.2068	13.5813	5.56301	no	no
ENSG00000178301	AQP11	282679	-1.18476	5.93516e-21	2.15748	0.894878	2.05322	2.39935	2.09193	1.20305	no	no
ENSG00000197085	NPSR1-AS1	404744	-1.18382	4.44832e-14	0.921739	0.373382	0.875157	0.663444	1.08036	0.372681	no	no
ENSG00000122121	XPNPEP2	7512	-1.1786	1.30417e-34	4.94783	2.11857	5.73004	4.4058	5.90181	2.48407	no	no
ENSG00000160285	LSS	4047	-1.17711	2.90879e-44	53.6809	23.2154	49.6309	41.3711	49.3294	23.341	no	no
ENSG00000148935	GAS2	2620	-1.17579	8.22455e-41	3.95622	1.70444	3.47326	3.43022	4.04871	1.80021	no	no
ENSG00000100652	SLC10A1	6554	-1.17189	7.67173e-12	12.3568	4.94039	12.3336	16.8048	12.4468	5.54728	no	no
ENSG00000196177	ACADSB	36	-1.16722	9.16805e-45	22.999	10.021	22.3843	22.1676	23.6059	11.5002	no	no
ENSG00000118515	SGK1	6446	-1.16113	4.83506e-46	4.86459	2.13184	4.25494	3.11703	4.81647	2.28319	no	no
ENSG00000145358	DDIT4L	115265	-1.15564	1.20109e-12	1.08979	0.443419	1.18658	0.928788	1.07441	0.457187	no	no
ENSG00000076258	FMO4	2329	-1.15023	7.70876e-14	2.46857	1.02843	2.7173	1.73964	2.94819	1.07297	no	no
ENSG00000136457	CHAD	1101	-1.1488	3.05672e-07	1.72525	0.639737	1.27759	1.18595	1.31217	0.345147	no	no
ENSG00000197444	OGDHL	55753	-1.14677	9.171e-20	1.77393	0.76128	1.63419	1.31391	1.73473	0.669309	no	no
ENSG00000005844	ITGAL	3683	-1.14658	8.88947e-15	1.51135	0.63668	1.14365	1.2296	1.17081	0.481052	no	no
ENSG00000242193		730102	-1.14361	7.39907e-13	1.37186	0.568837	1.44407	1.20464	1.56692	0.670798	no	no
ENSG00000146166	LGSN	51557	-1.14095	2.72031e-16	4.3797	1.86858	3.98158	3.07194	4.12861	1.58426	no	no
ENSG00000183044	ABAT	18	-1.13937	2.22973e-30	7.90169	3.4802	8.32284	6.88846	8.40259	3.84647	no	no
ENSG00000115474	KCNJ13	3769	-1.13327	2.63552e-08	1.3989	0.546409	1.26506	0.620392	1.76357	0.748859	no	no
ENSG00000140093	SERPINA10	51156	-1.13238	1.97467e-18	3.26032	1.4091	3.99344	3.36013	4.40007	2.10922	no	no
ENSG00000176974	SHMT1	6470	-1.12899	1.33736e-36	2.74287	1.22477	2.67634	2.23055	2.52343	1.1208	no	no
ENSG00000167992	VWCE	220001	-1.12757	1.2229e-18	15.7596	6.85945	11.1235	9.81593	12.5459	5.48425	no	no
ENSG00000143845	ETNK2	55224	-1.12579	9.63286e-19	12.15	5.29435	9.54447	9.50473	10.9479	5.61063	no	yes
ENSG00000138796	HADH	3033	-1.12483	2.1958e-33	9.24058	4.12197	8.69122	8.26522	9.48474	4.50628	no	no
ENSG00000125775	SDCBP2	27111	-1.12242	3.79041e-21	6.62373	2.91751	4.80661	4.35107	5.83367	2.93155	no	no
ENSG00000105697	HAMP	57817	-1.11845	5.75194e-05	1.27861	0.351236	1.62024	0.822522	1.03844	0.413415	no	no
ENSG00000167588	GPD1	2819	-1.11822	1.63385e-16	2.10109	0.915208	2.2799	2.12893	2.42632	1.03994	no	no
ENSG00000231852	CYP21A2	1589	-1.11585	2.13737e-10	2.42357	1.01607	1.58436	1.38446	1.46212	0.687422	no	no
ENSG00000184368	MAP7D2	256714	-1.11453	9.12101e-18	1.5089	0.660827	1.39526	0.900943	1.51714	0.538823	no	no
ENSG00000112294	ALDH5A1	7915	-1.11243	4.26539e-22	4.31538	1.91598	3.5494	3.86926	4.25572	1.8335	no	yes
ENSG00000137070	IL11RA	3590	-1.10855	6.97585e-15	6.39216	2.78581	4.94106	4.73609	5.23543	2.07489	yes	yes
ENSG00000134240	HMGCS2	3158	-1.10706	1.47079e-22	97.5456	43.58	97.1464	80.4759	102.252	48.5719	no	no
ENSG00000143891	GALM	130589	-1.10164	1.43146e-27	20.1322	9.1038	18.9454	21.5806	19.251	8.92054	no	no
ENSG00000187048	CYP4A11	1579	-1.09683	4.04676e-07	1.12248	0.439813	0.800982	0.774001	1.0785	0.385667	no	no
ENSG00000062282	DGAT2	84649	-1.09107	6.7359e-36	8.81471	4.04845	8.98684	7.99742	9.0491	4.48395	no	no
ENSG00000054654	SYNE2	23224	-1.08635	3.71547e-35	3.15311	1.45246	3.09305	2.67077	3.22234	1.48936	no	no
ENSG00000251432		100507487	-1.08533	1.26981e-11	1.01026	0.441152	0.870733	0.603433	0.786509	0.297105	no	no
ENSG00000132855	ANGPTL3	27329	-1.08302	4.88451e-58	27.6517	12.8721	38.3588	36.4838	36.6413	19.9468	no	no
ENSG00000186510	CLCNKA	1187	-1.08223	3.80778e-08	2.93582	1.22163	1.83498	1.7608	2.21293	0.983851	no	no
ENSG00000221890	NPTXR	23467	-1.08073	1.16172e-10	1.36442	0.589405	1.03654	1.01425	1.19595	0.553794	no	no
ENSG00000235407	CYMP-AS1	440602	-1.07668	6.08746e-09	6.19882	2.63591	5.58623	3.74395	4.51702	1.50546	no	no
ENSG00000112972	HMGCS1	3157	-1.07617	1.26945e-31	72.2964	33.4694	71.602	61.0443	72.4072	39.955	no	no
ENSG00000256162	SMLR1	100507203	-1.07446	6.82457e-35	29.3407	13.6389	25.6376	23.2255	27.3972	13.3642	no	no
ENSG00000177706	FAM20C	56975	-1.07248	2.65482e-58	18.1621	8.5325	17.4962	17.5493	16.9753	8.87641	no	no
ENSG00000171130	ATP6V0E2	155066	-1.07246	4.32267e-15	1.44808	0.647953	1.54199	1.32708	1.42214	0.717736	no	no
ENSG00000204682	CASC10	399726	-1.07148	8.19839e-10	1.00178	0.431108	0.844276	0.795207	0.740953	0.472265	no	no
ENSG00000166816	LDHD	197257	-1.07019	2.74477e-07	1.11746	0.459527	0.68511	0.763329	0.932919	0.372456	no	no
ENSG00000158104	HPD	3242	-1.06757	6.77145e-19	3.16286	1.44691	2.82615	2.4799	3.34857	1.70889	no	no
ENSG00000099953	MMP11	4320	-1.06472	2.35702e-08	1.65086	0.702539	1.06127	0.961474	1.32137	0.63245	no	no
ENSG00000159228	CBR1	873	-1.0645	4.24343e-48	11.5577	5.43876	8.99352	8.90296	9.62241	4.93818	no	no
ENSG00000169432	SCN9A	6335	-1.06166	1.28801e-16	1.96979	0.899061	1.93917	1.49431	1.89648	0.879347	yes	yes
ENSG00000149927	DOC2A	8448	-1.06119	1.04102e-14	2.03593	0.923502	1.714	1.35669	1.88976	0.77043	no	no
ENSG00000129988	LBP	3929	-1.05742	2.09302e-19	72.4184	33.4426	79.8736	78.3089	80.7284	47.9122	no	yes
ENSG00000178695	KCTD12	115207	-1.05737	2.18193e-08	10.6588	4.55034	13.425	10.7935	12.4451	6.74981	no	no
ENSG00000164308	ERAP2	64167	-1.05252	6.60147e-14	0.99158	0.449192	0.757417	1.12404	0.949718	0.543521	no	no
ENSG00000151224	MAT1A	4143	-1.05183	2.44921e-34	52.3779	24.7493	55.1864	50.8233	53.8035	26.8113	no	no
ENSG00000121858	TNFSF10	8743	-1.05152	1.74179e-10	7.31163	3.25053	6.96122	6.09515	7.3137	3.08568	no	no
ENSG00000214595	EML6	400954	-1.05123	3.77753e-23	1.01641	0.474448	0.847934	0.961012	0.851574	0.353475	yes	yes
ENSG00000136960	ENPP2	5168	-1.04707	7.91814e-33	4.37604	2.07351	5.45077	4.08109	5.99154	2.94339	no	no
ENSG00000184227	ACOT1	641371	-1.04627	1.39645e-26	17.4573	8.2254	15.9011	14.8592	15.1371	7.8801	no	no
ENSG00000135409	AMHR2	269	-1.03968	7.27901e-21	2.62895	1.23499	2.25078	2.27876	2.20746	0.992413	no	no
ENSG00000011347	SYT7	9066	-1.0393	5.53322e-07	15.4481	6.5611	6.46598	6.68724	10.481	5.28672	yes	yes
ENSG00000186907	RTN4RL2	349667	-1.03896	1.01729e-10	1.39617	0.620058	1.63797	1.88111	1.80133	0.912558	no	no
ENSG00000107551	RASSF4	83937	-1.03495	1.2589e-19	2.9074	1.36795	1.88156	2.14168	1.97562	0.955326	no	no
ENSG00000104332	SFRP1	6422	-1.03473	5.65782e-20	1.59841	0.750665	1.50076	1.17423	1.6675	1.00773	no	no
ENSG00000167074	TEF	7008	-1.03437	1.33598e-16	2.39709	1.11659	2.30348	2.62227	2.4144	1.45438	no	no
ENSG00000146755	TRIM50	135892	-1.03269	3.99299e-12	1.87311	0.858643	1.20642	1.73291	1.46109	0.765923	no	no
ENSG00000141854	MISP3	113230	-1.03197	1.62601e-15	2.87033	1.34144	2.39335	2.14903	2.2789	1.19497	no	no
ENSG00000010295	IFFO1	25900	-1.03004	1.82579e-20	2.87625	1.36238	2.27442	1.7863	2.15473	1.05052	no	no
ENSG00000137857	DUOX1	53905	-1.02247	1.73891e-07	6.17631	2.70046	5.96368	3.85157	5.50091	2.199	no	no
ENSG00000102230	PCYT1B	9468	-1.01958	1.91607e-11	4.34474	2.00592	4.22887	3.94416	4.58399	1.73945	no	no
ENSG00000135929	CYP27A1	1593	-1.01873	2.44715e-25	25.3679	12.2009	20.9244	24.5559	22.2367	13.9646	no	no
ENSG00000182902	SLC25A18	83733	-1.01535	6.21894e-24	4.33717	2.08935	2.81299	2.94877	3.31038	1.57438	no	no
ENSG00000134986	NREP	9315	-1.01521	4.1112e-25	5.07224	2.44348	4.3301	4.54967	4.50832	2.42794	no	no
ENSG00000184925	LCN12	286256	-1.01409	1.89772e-18	6.10458	2.91684	4.68389	4.2574	4.65388	2.06771	no	no
ENSG00000204099	NEU4	129807	-1.01171	2.75013e-09	1.71555	0.782108	1.74844	2.0436	1.34679	0.556777	no	no
ENSG00000100079	LGALS2	3957	-1.00972	5.31022e-19	25.7192	12.3593	22.0631	17.5109	21.7535	11.69	no	no
ENSG00000147647	DPYS	1807	-1.00885	4.70694e-14	7.19152	3.40288	7.83248	6.27692	7.34196	3.21265	yes	yes
ENSG00000197355	UAP1L1	91373	-1.0085	2.33363e-08	1.91927	0.863904	1.51785	1.48983	1.5355	0.941667	no	no
ENSG00000096092	TMEM14A	28978	-1.00399	1.19861e-44	25.1395	12.3572	27.111	25.5979	27.8837	15.3741	no	no
ENSG00000173698	ADGRG2	10149	-1.00252	1.09496e-07	2.90695	1.29916	3.73194	2.91465	3.60853	1.81572	no	no
ENSG00000009724	MASP2	10747	-1.00216	3.85701e-14	2.74615	1.30591	1.96509	2.25868	2.18039	1.15352	no	no
ENSG00000241935	HOGA1	112817	-1.00036	4.61984e-07	1.90282	0.839839	1.48719	2.82455	1.5332	0.73782	no	no
ENSG00000104341	LAPTM4B	55353	1.0029	7.50863e-56	12.5575	25.4351	14.2513	16.0812	15.6964	34.5279	no	no
ENSG00000156510	HKDC1	80201	1.00438	2.3258e-41	7.6644	15.5991	6.71854	7.8705	7.53118	16.7949	no	no
ENSG00000116711	PLA2G4A	5321	1.00612	5.53269e-09	0.935507	2.05617	1.18797	1.53617	1.28781	2.7625	no	no
ENSG00000101049	SGK2	10110	1.00701	4.94926e-33	2.23579	4.57518	2.06389	3.76663	2.33357	3.53877	no	no
ENSG00000022567	SLC45A4	57210	1.00702	1.89031e-40	1.86309	3.80071	1.92674	2.43974	2.01538	4.27528	no	no
ENSG00000198121	LPAR1	1902	1.00755	3.97101e-40	1.79606	3.66525	2.13856	2.16938	1.97553	4.41603	no	no
ENSG00000265480	KRT18P55	284085	1.01367	1.76479e-12	5.80122	12.3855	5.51724	6.58561	3.91184	9.57828	no	no
ENSG00000272398	CD24	100133941	1.01498	8.78004e-56	160.542	328.036	162.31	171.725	175.196	375.071	no	no
ENSG00000163393	SLC22A15	55356	1.01804	2.6058e-14	0.64535	1.36667	0.602822	0.562047	0.60027	1.29099	no	no
ENSG00000173210	ABLIM3	22885	1.01805	5.91873e-30	4.07798	8.43267	2.98514	3.83349	3.69597	7.96543	yes	yes
ENSG00000172731	LRRC20	55222	1.01962	1.50914e-15	2.23017	4.70944	1.2665	1.68275	1.33269	3.40682	yes	yes
ENSG00000104537	ANXA13	312	1.02131	1.79543e-07	1.38846	3.16138	1.02654	0.964371	1.48394	4.30555	no	no
ENSG00000101605	MYOM1	8736	1.04741	9.25544e-11	0.474317	1.05913	0.48227	0.890893	0.526599	1.02525	no	no
ENSG00000038427	VCAN	1462	1.05729	8.53042e-23	16.3835	35.2241	21.5237	17.0663	21.8082	42.1237	no	no
ENSG00000123983	ACSL3	2181	1.05875	1.24222e-76	11.4303	24.0234	13.0841	17.4785	13.1165	29.1082	no	no
ENSG00000116741	RGS2	5997	1.06486	2.93577e-23	4.98362	10.7717	4.76353	5.4983	4.89718	11.0907	no	no
ENSG00000168528	SERINC2	347735	1.06559	5.33726e-36	12.6187	26.9383	12.8061	15.917	12.1627	24.4302	no	yes
ENSG00000182118	FAM89A	375061	1.06624	6.04831e-19	2.78059	6.06719	2.68559	3.9	2.72697	5.88434	no	no
ENSG00000269335	IKBKG	8517	1.06796	7.76621e-72	10.7846	22.8214	10.2049	10.4799	9.43486	17.6819	no	no
ENSG00000111057	KRT18	3875	1.07154	7.65539e-34	132.638	284.955	133.335	159.998	118.065	251.777	no	no
ENSG00000116984	MTR	4548	1.07203	1.72149e-65	1.87676	3.98981	1.90768	1.99504	1.91987	3.75368	no	no
ENSG00000106541	AGR2	10551	1.07349	3.1256e-15	28.7617	63.9139	34.0612	32.34	33.7493	85.1458	no	no
ENSG00000186806	VSIG10L	147645	1.07798	2.81161e-45	2.30411	4.93701	1.96121	2.14785	1.70792	3.60902	no	yes
ENSG00000187210	GCNT1	2650	1.07878	3.60384e-40	2.41641	5.2054	2.78239	2.95781	3.02094	6.39645	no	no
ENSG00000204282	TNRC6C-AS1	100131096	1.07928	3.68603e-14	1.32691	2.96586	1.07017	1.13847	0.906156	1.67838	no	no
ENSG00000012660	ELOVL5	60481	1.08287	6.07918e-46	15.1381	32.5919	16.1051	25.4746	14.6311	32.2606	no	no
ENSG00000086548	CEACAM6	4680	1.08467	7.2517e-07	0.66199	1.66185	0.766732	0.843572	0.597243	1.53679	no	no
ENSG00000147168	IL2RG	3561	1.08823	4.41157e-11	2.13266	4.93482	1.90121	1.86588	2.68743	5.62861	no	no
ENSG00000138134	STAMBPL1	57559	1.09089	1.53525e-21	0.854859	1.89539	0.83504	1.69583	0.98102	1.96561	no	no
ENSG00000185338	SOCS1	8651	1.09733	1.17091e-08	0.686064	1.65924	0.63531	0.9433	0.610849	1.69394	no	no
ENSG00000122547	EEPD1	80820	1.10515	3.61206e-61	2.64103	5.7529	2.36447	3.25025	2.41268	4.64938	yes	yes
ENSG00000141524	TMC6	11322	1.10578	2.24683e-51	2.78163	6.07698	2.8795	2.87824	2.5789	5.37938	no	no
ENSG00000111713	GYS2	2998	1.10891	2.17366e-15	0.726578	1.66181	0.66663	1.55336	0.516661	1.5975	no	no
ENSG00000173846	PLK3	1263	1.10894	1.28256e-25	2.27511	5.06854	2.60112	2.1963	2.20583	4.2968	no	no
ENSG00000159650	UROC1	131669	1.10921	1.88307e-08	7.19515	17.4444	1.03904	3.83968	2.25474	7.01415	no	yes
ENSG00000183779	ZNF703	80139	1.11147	2.31441e-40	3.72019	8.19563	3.60211	4.41571	3.18474	6.95836	no	no
ENSG00000183696	UPP1	7378	1.11481	1.7615e-33	3.75615	8.33678	3.76828	4.41012	3.20244	7.14674	no	yes
ENSG00000213759	UGT2B11	10720	1.11731	1.36648e-06	14.5747	38.9861	18.8087	11.7645	20.5478	41.8945	no	no
ENSG00000222009	BTBD19	149478	1.11882	7.84442e-13	0.852459	1.99804	1.01195	0.851104	1.07554	1.54639	no	no
ENSG00000226416	MRPL23-AS1	100133545	1.12287	2.4038e-10	1.73631	4.16377	0.788688	2.17402	1.47263	3.52514	no	no
ENSG00000165359	INTS6L	203522	1.12511	6.03606e-28	1.79356	4.03268	1.70824	1.58352	1.5925	3.6535	no	no
ENSG00000162496	DHRS3	9249	1.12523	3.9294e-84	30.1574	66.4244	27.6246	48.5188	25.7566	59.3466	yes	yes
ENSG00000156587	UBE2L6	9246	1.12748	3.56779e-17	4.80371	11.0723	4.46772	4.99649	4.88323	7.99371	no	no
ENSG00000172965	MIR4435-2HG	541471	1.13987	2.06975e-22	0.437792	1.00456	0.536201	0.471656	0.480937	0.870722	no	no
ENSG00000163762	TM4SF18	116441	1.14608	5.38845e-30	3.57036	8.15583	4.11066	3.73368	4.64084	9.85551	no	no
ENSG00000146038	DCDC2	51473	1.15276	1.87558e-27	4.69857	10.8154	4.55353	4.92584	5.61835	12.7096	no	no
ENSG00000274736	CCL23	6368	1.15391	1.77199e-08	1.84172	4.77486	1.43288	2.96364	2.0931	5.17022	no	no
ENSG00000160182	TFF1	7031	1.16195	4.59229e-07	1.36016	3.79398	1.37064	1.95809	1.2031	5.34509	no	no
ENSG00000035499	DEPDC1B	55789	1.16644	3.80445e-17	0.58974	1.40789	0.566341	0.695468	0.630627	1.50066	no	no
ENSG00000179914	ITLN1	55600	1.17272	2.22654e-09	1.62827	4.19893	1.50554	1.55531	1.48141	3.56668	no	no
ENSG00000131914	LIN28A	79727	1.17708	2.63819e-09	0.437216	1.13923	0.553768	0.565117	0.42841	1.04546	no	no
ENSG00000164690	SHH	6469	1.18733	4.96681e-21	0.656568	1.57605	0.697934	0.809585	0.747029	1.97178	no	no
ENSG00000166840	GLYATL1	92292	1.19027	2.36647e-58	2.74992	6.37966	2.92169	3.10033	2.61296	4.84944	no	yes
ENSG00000249201		101928857	1.19644	5.14563e-18	6.1499	14.9739	5.16873	4.67533	5.01752	9.01428	no	no
ENSG00000163435	ELF3	1999	1.20113	3.8137e-58	3.08543	7.22236	3.16962	5.10188	2.93867	6.84326	no	no
ENSG00000130513	GDF15	9518	1.21648	3.37678e-22	76.3852	187.076	89.8304	122.702	68.6222	190.709	no	no
ENSG00000086696	HSD17B2	3294	1.21731	3.09172e-74	5.72539	13.5041	6.07232	6.53329	5.62911	15.219	no	yes
ENSG00000135226	UGT2B28	54490	1.22101	3.64432e-09	1.62569	4.48411	1.84733	1.19532	2.03378	4.35281	no	no
ENSG00000163638	ADAMTS9	56999	1.22246	4.10482e-44	1.79282	4.28863	1.75275	2.0141	1.65866	4.26777	no	no
ENSG00000264175	MIR3189	100422943	1.22342	4.05839e-11	10.5034	27.9079	16.4764	13.5999	8.46594	28.2596	no	no
ENSG00000135074	ADAM19	8728	1.2309	6.82309e-25	0.438487	1.07675	0.430057	0.434575	0.438452	1.03711	no	yes
ENSG00000107738	VSIR	64115	1.23452	1.26492e-50	2.7042	6.51111	3.038	5.93694	2.80315	8.55354	no	no
ENSG00000163958	ZDHHC19	131540	1.24228	1.69678e-06	0.368947	1.15546	0.129906	0.112267	0.150214	0.563508	yes	yes
ENSG00000164488	DACT2	168002	1.27098	1.64522e-24	1.53151	3.89672	1.40311	3.04168	1.37117	3.17688	no	no
ENSG00000047457	CP	1356	1.27567	2.21497e-11	3.44776	9.63982	2.45031	4.68702	3.56426	13.6622	no	yes
ENSG00000115363	EVA1A	84141	1.27931	4.76641e-12	0.43449	1.19552	0.429496	0.571078	0.430621	0.988445	no	no
ENSG00000272681	FAM223B	286967	1.28113	2.91192e-08	0.647044	1.91046	0.543573	0.418888	0.487073	0.806043	no	no
ENSG00000253368	TRNP1	388610	1.29119	4.54549e-88	69.9772	173.739	66.3423	93.0878	67.3511	166.983	no	no
ENSG00000109321	AREG	374	1.29238	9.15779e-11	2.03472	5.89199	2.89342	2.94653	2.18554	6.89538	no	no
ENSG00000118473	SGIP1	84251	1.29428	4.838e-27	0.681774	1.75326	0.581131	0.439627	0.563182	1.1556	yes	yes
ENSG00000255240		283194	1.29677	7.43935e-13	0.398428	1.10858	0.411195	0.477833	0.318789	0.859611	no	no
ENSG00000185022	MAFF	23764	1.30571	4.10852e-40	2.31401	5.91049	2.0844	2.09898	1.96245	5.5142	yes	yes
ENSG00000260105	AOC4P	90586	1.30668	1.30532e-15	2.82063	7.71249	1.86246	3.91458	2.862	8.25209	yes	yes
ENSG00000181218	HIST3H2A	92815	1.31159	1.63801e-22	6.80692	18.0501	6.64678	18.775	5.33139	16.7005	no	no
ENSG00000092969	TGFB2	7042	1.31347	4.86163e-30	0.783139	2.04467	0.909121	1.95601	0.837659	2.63733	no	no
ENSG00000169213	RAB3B	5865	1.31969	6.00655e-54	6.37081	16.3182	7.37357	7.88779	8.25051	21.0343	no	no
ENSG00000128298	BAIAP2L2	80115	1.32516	1.63163e-24	1.58032	4.17067	1.18012	0.926887	1.0391	1.92244	no	yes
ENSG00000090339	ICAM1	3383	1.32541	3.16299e-27	2.96234	7.84298	3.51171	5.57136	3.76751	9.45619	yes	yes
ENSG00000139344	AMDHD1	144193	1.3291	1.17205e-52	4.65635	12.0181	4.59203	7.04504	4.49697	9.99123	no	yes
ENSG00000136158	SPRY2	10253	1.3486	2.8514e-61	2.80495	7.31698	2.87102	2.85796	2.75825	8.10436	no	no
ENSG00000148429	USP6NL	9712	1.35339	5.9756e-68	0.693738	1.81035	0.720029	0.964097	0.71526	1.93706	no	no
ENSG00000116285	ERRFI1	54206	1.3547	4.22015e-78	65.7502	171.35	70.723	94.7258	66.5601	178.663	no	yes
ENSG00000107742	SPOCK2	9806	1.35751	1.0425e-23	7.31766	20.1019	8.03959	10.4311	7.5004	19.3885	no	no
ENSG00000145569	FAM105A	54491	1.3624	4.55445e-30	2.27622	6.17499	2.62984	3.13231	2.47489	7.18813	no	no
ENSG00000111348	ARHGDIB	397	1.36431	1.9838e-23	1.88487	5.22153	2.24852	3.26838	2.21828	5.22557	no	no
ENSG00000163586	FABP1	2168	1.37354	3.01208e-47	109.409	293.099	84.6076	221.555	77.5286	267.716	no	no
ENSG00000151689	INPP1	3628	1.38102	7.69394e-144	5.28396	13.9091	5.3256	5.06219	5.22111	11.5523	yes	yes
ENSG00000167600	CYP2S1	29785	1.38316	3.89421e-23	1.15337	3.24158	1.32753	1.38707	1.03709	3.44338	no	no
ENSG00000139289	PHLDA1	22822	1.3922	1.3777e-64	2.81502	7.58079	3.27461	6.33641	2.99088	8.63325	no	no
ENSG00000174358	SLC6A19	340024	1.39349	2.0972e-14	0.651674	1.9533	0.459774	0.35959	0.486434	1.54944	no	no
ENSG00000237686		101929705	1.39886	8.92124e-11	1.62541	5.25988	1.17653	1.22103	0.922089	2.52371	no	no
ENSG00000170525	PFKFB3	5209	1.40785	3.82814e-66	6.527	17.7612	7.04018	7.63337	6.47529	17.8668	no	no
ENSG00000156127	BATF	10538	1.41866	7.02719e-11	0.666714	2.21741	0.653378	0.703209	0.640539	1.6059	no	no
ENSG00000196611	MMP1	4312	1.42249	2.04446e-10	0.303104	1.05069	0.302658	0.309512	0.354646	1.25302	no	no
ENSG00000175329	ISX	91464	1.42699	1.40095e-35	5.78803	16.4023	6.35576	18.6241	6.82581	21.0722	no	no
ENSG00000158571	PFKFB1	5207	1.4451	9.04707e-15	2.81661	8.78588	0.608603	1.50253	0.827862	4.15599	yes	yes
ENSG00000099260	PALMD	54873	1.4709	8.75953e-57	5.29836	15.1925	4.85916	7.60122	4.76796	14.4929	no	no
ENSG00000137331	IER3	8870	1.47744	2.78962e-24	1.99681	6.03747	1.92755	2.036	1.26291	5.14564	no	no
ENSG00000198369	SPRED2	200734	1.47949	5.85947e-54	1.97354	5.70293	1.95564	2.08686	2.00314	6.18654	no	no
ENSG00000103460	TOX3	27324	1.48713	2.75214e-79	1.53571	4.40391	1.53216	1.74878	1.68427	4.79739	no	no
ENSG00000137801	THBS1	7057	1.49005	1.43669e-24	0.580979	1.79339	0.914607	1.03958	0.831546	2.53838	no	no
ENSG00000255398	HCAR3	8843	1.49113	2.81026e-19	1.56731	4.9889	1.39232	1.70739	2.06739	6.58814	no	no
ENSG00000163959	SLC51A	200931	1.4985	1.12339e-28	6.78638	20.6694	3.16478	4.80439	6.58936	19.0876	yes	yes
ENSG00000060718	COL11A1	1301	1.51333	2.57651e-37	0.550518	1.67459	0.807919	2.44178	0.568237	1.98809	no	no
ENSG00000119547	ONECUT2	9480	1.51918	2.22926e-12	0.776816	2.84668	0.602349	0.973156	0.598323	2.77546	no	no
ENSG00000112293	GPLD1	2822	1.52315	6.22038e-19	0.60412	1.96128	0.276049	0.384137	0.38282	1.66425	no	yes
ENSG00000182230	FAM153B	202134	1.52348	2.42986e-11	0.460512	1.75389	0.499044	0.368864	0.388201	0.918536	no	no
ENSG00000165795	NDRG2	57447	1.52728	3.18885e-48	6.91621	20.846	5.37584	5.32298	5.87582	10.6832	yes	yes
ENSG00000164825	DEFB1	1672	1.52789	8.82054e-42	21.0752	64.1425	24.7988	41.5163	19.5733	60.2664	no	no
ENSG00000162552	WNT4	54361	1.53279	1.42446e-18	0.549333	1.83464	0.58075	0.778436	0.581858	1.96356	no	no
ENSG00000147883	CDKN2B	1030	1.56194	2.13274e-25	0.790807	2.58753	0.91378	1.44233	0.854168	2.75579	no	no
ENSG00000146674	IGFBP3	3486	1.56202	4.60565e-17	4.59682	16.2065	5.94571	14.5115	4.89596	19.5635	no	no
ENSG00000182782	HCAR2	338442	1.56382	2.43885e-22	2.86087	9.53305	2.95888	2.93291	3.22231	10.3751	no	no
ENSG00000203697	CAPN8	388743	1.5696	1.56536e-17	0.537415	1.87147	0.40212	0.298437	0.643345	1.63835	no	no
ENSG00000170542	SERPINB9	5272	1.57242	3.66949e-58	3.15209	9.75607	3.43682	4.27803	3.12327	8.04351	no	no
ENSG00000131471	AOC3	8639	1.57307	5.48603e-37	3.15519	10.0273	2.97599	3.35451	3.01559	7.86484	yes	yes
ENSG00000111181	SLC6A12	6539	1.58336	3.47936e-18	0.61013	2.14591	0.326834	1.69908	0.36469	2.29446	yes	yes
ENSG00000204872	NAT8B	51471	1.58751	1.71103e-10	0.212938	1.19057	0.297601	4.08101	0.198767	1.01872	no	no
ENSG00000139410	SDSL	113675	1.59166	2.31102e-53	4.03163	12.715	3.74095	8.51037	3.09579	10.7298	yes	yes
ENSG00000113889	KNG1	3827	1.61227	1.03039e-33	35.56	117.711	13.7585	38.8187	23.7699	102.438	yes	yes
ENSG00000156096	UGT2B4	7363	1.61946	8.41175e-20	8.95861	32.2074	7.39647	8.26684	9.87504	30.0871	no	no
ENSG00000170345	FOS	2353	1.63426	3.17271e-30	0.542478	1.83829	0.492879	0.333702	0.549472	1.57411	no	no
ENSG00000248144	ADH1C	126	1.63852	1.05253e-12	2.6999	11.8976	2.73939	11.3701	2.03979	12.8094	no	no
ENSG00000162267	ITIH3	3699	1.64386	4.09906e-28	39.691	137.31	10.3807	16.5102	20.6034	76.7229	yes	yes
ENSG00000142627	EPHA2	1969	1.65502	8.44269e-76	4.5327	14.7905	4.92091	5.6339	4.05715	14.0708	yes	yes
ENSG00000125968	ID1	3397	1.65798	1.35869e-11	2.45859	11.7852	2.82684	2.1914	1.83536	12.3598	no	no
ENSG00000171444	MCC	4163	1.66501	1.80655e-116	1.49805	4.86435	1.59011	2.55571	1.59966	5.47116	no	no
ENSG00000171703	TCEA2	6919	1.67128	7.48983e-62	3.84838	12.8126	3.04157	3.19278	3.34035	7.18468	yes	yes
ENSG00000178597	PSAPL1	768239	1.67534	4.65729e-24	0.482919	1.77731	0.602411	0.929925	0.61866	2.28283	no	no
ENSG00000047936	ROS1	6098	1.68223	7.05618e-27	0.430255	1.55784	0.351497	0.686866	0.559577	1.42028	no	no
ENSG00000254338	MAFA-AS1	104326051	1.68995	3.11109e-13	0.978902	4.06493	0.430537	0.344292	0.427941	1.67011	no	no
ENSG00000120708	TGFBI	7045	1.71903	1.03967e-44	2.83477	10.0248	2.50648	3.33661	3.01435	10.4652	yes	yes
ENSG00000164056	SPRY1	10252	1.73839	5.09333e-69	0.849628	2.96561	0.837453	0.929419	0.782264	3.39777	no	no
ENSG00000073734	ABCB11	8647	1.74317	8.05584e-17	2.53927	10.8668	0.531819	2.20323	0.995853	12.615	yes	yes
ENSG00000166068	SPRED1	161742	1.74973	4.78968e-55	0.791853	2.8322	0.983142	0.9396	0.99584	3.91757	no	no
ENSG00000145779	TNFAIP8	25816	1.7861	1.35766e-55	0.596345	2.19062	0.732735	0.676947	0.682168	2.29227	no	no
ENSG00000140297	GCNT3	9245	1.78855	6.09394e-60	2.2082	8.09829	2.71691	3.35329	2.60576	11.1709	no	no
ENSG00000122223	CD244	51744	1.79663	2.98852e-47	1.98026	7.4131	1.67991	1.49704	2.1243	5.92249	yes	yes
ENSG00000005471	ABCB4	5244	1.82201	2.2328e-21	0.389148	1.69301	0.215555	0.471608	0.251577	1.34237	yes	yes
ENSG00000106366	SERPINE1	5054	1.83369	5.52162e-23	1.77941	7.68745	1.03878	1.1865	1.12773	7.31037	no	no
ENSG00000138678	GPAT3	84803	1.85215	5.64219e-53	0.788556	3.08371	1.07434	1.9553	1.16209	4.70798	no	no
ENSG00000140961	OSGIN1	29948	1.85738	4.83506e-46	4.28201	16.9402	3.37135	8.8551	2.82599	10.5061	no	yes
ENSG00000105991	HOXA1	3198	1.87067	1.70704e-13	0.19223	1.38071	0.264558	1.54133	0.157572	1.19059	no	no
ENSG00000138166	DUSP5	1847	1.90827	4.45292e-71	10.7483	42.8562	11.9196	15.5193	11.5424	52.7383	no	no
ENSG00000110092	CCND1	595	1.92005	1.14549e-57	1.19644	4.88174	1.1657	1.63092	1.12118	5.86659	no	no
ENSG00000231948	HS1BP3-IT1	100874343	1.92645	7.45177e-14	0.198902	1.60535	0.226234	0.257774	0.288027	1.60275	no	no
ENSG00000079385	CEACAM1	634	1.99898	6.10979e-75	1.80342	7.69947	1.83595	2.62574	2.1321	9.89139	no	no
ENSG00000173110	HSPA6	3310	2.00019	7.5162e-34	0.533266	2.49404	0.657754	0.794639	0.503689	1.44278	no	no
ENSG00000103534	TMC5	79838	2.01265	4.79874e-53	0.46005	2.05111	0.489913	0.638889	0.62498	2.20904	no	no
ENSG00000256612	CYP2B7P	1556	2.03476	2.02206e-37	0.46704	2.26206	0.592731	2.45093	0.612122	2.02201	yes	yes
ENSG00000132688	NES	10763	2.03621	1.88495e-51	0.561638	2.55309	0.639148	0.612794	0.594586	2.29853	no	no
ENSG00000198959	TGM2	7052	2.04207	1.41832e-77	7.2232	31.8692	8.39283	19.0714	9.03546	39.1638	no	no
ENSG00000009694	TENM1	10178	2.09627	9.00735e-21	0.764795	4.75251	0.320587	0.555768	0.497203	2.59119	no	no
ENSG00000120875	DUSP4	1846	2.12823	4.81396e-82	0.825526	3.88034	0.894291	1.23179	0.945918	4.82342	no	no
ENSG00000160097	FNDC5	252995	2.13812	1.02873e-22	0.181942	1.09309	0.119322	0.134409	0.177622	0.237107	yes	yes
ENSG00000118523	CTGF	1490	2.19554	4.44578e-65	3.76066	19.1447	4.49299	5.42794	4.37644	30.3265	no	no
ENSG00000170537	TMC7	79905	2.20794	1.77424e-109	1.11891	5.48454	1.31449	1.43363	1.25445	5.71808	no	no
ENSG00000264424	MYH4	4622	2.2355	5.27027e-58	0.655542	3.51031	0.785944	2.11392	0.848884	2.55906	no	no
ENSG00000198650	TAT	6898	2.25747	5.00849e-38	1.69709	10.1462	1.21894	3.28663	2.42293	12.8072	yes	no
ENSG00000163825	RTP3	83597	2.26718	3.73932e-20	0.398094	3.12897	0.0195843	0.179149	0.173164	1.26336	yes	yes
ENSG00000143867	OSR1	130497	2.2862	1.89062e-24	0.17348	1.33008	0.17486	0.420429	0.15263	0.874223	no	no
ENSG00000139679	LPAR6	10161	2.33755	2.2162e-41	0.426423	2.66008	0.316384	0.531302	0.309929	2.4514	no	no
ENSG00000107562	CXCL12	6387	2.36066	7.04576e-39	0.272653	1.76089	0.180533	0.321749	0.189821	0.966951	no	no
ENSG00000132185	FCRLA	84824	2.56272	8.41055e-37	0.473421	3.97447	0.327179	0.937559	0.278925	2.29602	no	no
ENSG00000176907	C8orf4	56892	2.77659	2.31452e-28	0.0773793	1.42121	0.0642426	0.0848441	0.0297679	1.42236	no	no
ENSG00000049768	FOXP3	50943	2.9796	4.03786e-36	0.590519	8.29301	0.0750668	0.0503947	0.0993111	4.23006	no	yes
ENSG00000119771	KLHL29	114818	3.01827	1.47924e-69	0.0974752	1.03515	0.0942865	0.124139	0.101959	0.967729	no	no
ENSG00000121769	FABP3	2170	3.01935	4.31618e-55	1.57458	17.7794	1.24881	0.87245	1.33085	2.34183	no	yes
ENSG00000084110	HAL	3034	3.02379	4.73652e-109	1.84691	17.6769	1.65907	3.22125	1.70771	14.197	no	yes
ENSG00000115009	CCL20	6364	3.07875	1.30156e-46	1.20321	17.9923	1.26766	2.35231	1.39058	30.307	no	no
ENSG00000138131	LOXL4	84171	3.10472	2.59866e-196	7.26036	68.5522	8.18427	10.6746	7.83288	63.794	no	no
ENSG00000170231	FABP6	2172	3.14225	5.78189e-40	0.151139	3.07218	0.185654	0.149613	0.171392	1.62242	no	no
ENSG00000169436	COL22A1	169044	3.18672	4.26265e-71	0.299154	3.75665	0.28377	0.534557	0.214249	2.22497	no	no
ENSG00000255974	CYP2A6	1548	3.24614	4.59027e-38	0.0391568	1.68996	0.0762906	0.201175	0.0645289	0.990625	no	yes
ENSG00000164821	DEFA4	1669	3.3538	6.02536e-39	0.10033	4.56466	0	0.111639	0	1.47573	no	no
ENSG00000186198	SLC51B	123264	3.49196	1.39413e-223	6.74739	85.1367	5.81433	13.5636	7.1197	74.3038	yes	yes
ENSG00000163993	S100P	6286	3.57758	2.08481e-109	1.06728	17.0263	1.03344	1.96851	1.19542	24.188	no	no
ENSG00000136546	SCN7A	6332	3.65079	8.07563e-141	0.40089	6.299	0.396173	0.853033	0.362971	5.25555	no	no
ENSG00000139318	DUSP6	1848	3.94277	7.10036e-212	0.406442	7.35344	0.305855	0.374569	0.238842	7.20941	no	no
ENSG00000144035	NAT8	9027	4.08105	9.20657e-95	0.429677	13.9687	0.426521	5.37663	0.389687	10.0968	no	yes
ENSG00000003137	CYP26B1	56603	4.10174	2.06183e-100	0.308463	9.68894	0.411367	5.8838	0.305196	15.7096	no	no
ENSG00000244405	ETV5	2119	4.20177	8.40044e-107	0.11462	3.75851	0.161605	0.27515	0.184231	4.68789	no	no
ENSG00000187678	SPRY4	81848	4.23089	1.08805e-82	0.103182	4.54673	0.138663	0.169651	0.0994873	4.15996	no	no
ENSG00000131910	NR0B2	8431	4.75349	3.72055e-96	0.880713	68.265	0.445181	2.49467	0.30774	51.1601	yes	yes
ENSG00000175832	ETV4	2118	5.194	1.45225e-166	0.0596415	4.65042	0.067724	0.168403	0.0824669	4.48173	no	no
ENSG00000072694	FCGR2B	2213	5.31784	2.31553e-138	0.00665051	1.47874	0.00687914	0.0415335	0.00731848	1.44288	no	no
ENSG00000162344	FGF19	9965	6.06793	5.31314e-237	0.123659	17.4864	0.0906186	0.22179	0.107579	15.8219	yes	yes
ENSG00000095596	CYP26A1	1592	7.09471	0	0.0233053	19.2113	0.0261731	15.6019	0.0328289	16.4981	yes	yes

## Sheet: B. R436H trt vs unt
ensembl.ID	symbol	NCBI.gene.ID	log2FoldChange	padj	WT.untreated.mean.fpkm	WT.treated.mean.fpkm	KO.untreated.mean.fpkm	KO.treated.mean.fpkm	R436H.untreated.mean.fpkm	R436H.treated.mean.fpkm	ChIP.dmso	ChIP.agonist
ENSG00000167910	CYP7A1	1581	-4.52376	8.26338e-81	10.8449	0.00426885	13.169	4.89915	11.136	0.0177129	no	no
ENSG00000159261	CLDN14	23562	-3.50205	4.49519e-62	4.24373	0.220704	2.71508	2.2736	3.55619	0.129981	no	no
ENSG00000138030	KHK	3795	-2.97317	6.8067e-66	4.30118	0.377742	3.10015	2.71848	3.72041	0.330348	no	no
ENSG00000137561	TTPA	7274	-2.90066	1.31716e-40	1.92562	0.0858683	1.70462	0.829788	1.83151	0.114571	no	no
ENSG00000106128	GHRHR	2692	-2.87439	2.77465e-35	2.28228	0.14472	0.702884	0.672614	1.16276	0.0459406	no	no
ENSG00000132677	RHBG	57127	-2.76025	6.00577e-81	8.55724	1.04039	6.87237	4.95374	6.67886	0.807573	no	no
ENSG00000113492	AGXT2	64902	-2.67674	1.37165e-90	3.42661	0.38647	3.63346	2.79362	3.68519	0.491944	no	no
ENSG00000149305	HTR3B	9177	-2.66344	7.33269e-32	0.741169	0.0683925	0.826611	0.456132	1.0264	0.0678515	no	no
ENSG00000143627	PKLR	5313	-2.62908	6.0276e-31	2.30718	0.130424	1.83259	1.2612	2.48315	0.199162	no	no
ENSG00000066813	ACSM2B	348158	-2.60788	1.50614e-73	13.4673	2.468	8.80261	8.07561	8.88108	1.22264	no	no
ENSG00000118514	ALDH8A1	64577	-2.55746	3.01221e-53	2.2818	0.464812	2.63746	1.86702	2.09177	0.264453	no	no
ENSG00000139209	SLC38A4	55089	-2.4871	1.14059e-64	6.8494	0.846606	8.00531	6.07175	6.54445	0.973486	no	no
ENSG00000226673	LINC01108	102216342	-2.3736	6.24522e-52	9.31488	1.74215	6.50476	3.21565	6.76134	1.07191	no	no
ENSG00000170482	SLC23A1	9963	-2.30122	1.59661e-70	4.39058	0.735587	3.85997	3.47379	4.31724	0.771876	no	no
ENSG00000145692	BHMT	635	-2.29927	1.8925e-82	10.5497	1.29507	6.43167	13.8893	6.77245	1.23881	no	no
ENSG00000172955	ADH6	130	-2.28309	2.49465e-37	3.7469	0.580803	2.99725	2.23215	3.24966	0.508905	no	no
ENSG00000124713	GNMT	27232	-2.27282	1.26487e-26	23.8983	2.32407	14.9095	15.1453	16.6606	2.19802	no	no
ENSG00000183747	ACSM2A	123876	-2.25181	2.98285e-62	13.7223	3.88519	8.57336	8.37078	8.84967	1.63292	no	no
ENSG00000102048	ASB9	140462	-2.24034	6.06335e-23	2.06962	0.192432	1.81577	1.60525	2.13127	0.250214	no	no
ENSG00000132854	KANK4	163782	-2.23296	8.30064e-74	1.7693	0.37272	1.73895	1.73751	1.80461	0.342143	no	no
ENSG00000007314	SCN4A	6329	-2.22697	4.92793e-32	1.54047	0.129238	1.20979	1.48317	1.14871	0.179452	no	no
ENSG00000025423	HSD17B6	8630	-2.20449	5.60149e-26	1.75858	0.224823	1.2403	1.12631	1.71375	0.243205	no	no
ENSG00000243978	RGAG1	57529	-2.18948	1.26993e-27	1.57495	0.278945	1.22839	1.2277	1.43923	0.216829	yes	yes
ENSG00000006210	CX3CL1	6376	-2.16668	1.22624e-42	1.07827	0.206656	0.962051	0.789309	1.27949	0.235796	no	no
ENSG00000135476	ESPL1	9700	-2.16088	2.80295e-55	1.40364	0.334564	1.48877	1.20298	1.46989	0.286639	no	no
ENSG00000144908	ALDH1L1	10840	-2.1516	3.80732e-60	2.79119	0.52167	2.48335	2.20981	2.62951	0.526958	no	no
ENSG00000183304	FAM9A	171482	-2.10269	1.27715e-42	10.9435	2.1343	5.39723	2.75544	5.84466	1.13974	no	no
ENSG00000164344	KLKB1	3818	-2.07712	1.9065e-39	2.47753	0.53827	2.39681	1.90169	2.30251	0.453571	no	no
ENSG00000079557	AFM	173	-2.07501	1.02086e-52	8.23101	1.36726	8.64185	5.92267	7.57017	1.58868	no	no
ENSG00000108187	PBLD	64081	-1.99203	2.23915e-64	6.47349	1.3331	5.66466	5.25962	6.10942	1.41313	no	no
ENSG00000162692	VCAM1	7412	-1.97745	5.91275e-131	33.8248	7.35331	35.3824	21.8509	39.089	9.57857	no	no
ENSG00000250436		728040	-1.95103	1.41027e-16	0.887986	0.129429	1.31839	0.658298	1.2939	0.187513	no	no
ENSG00000010932	FMO1	2326	-1.93241	2.55288e-23	1.87124	0.48772	1.87848	0.964729	2.27451	0.457763	no	no
ENSG00000188175	HEPACAM2	253012	-1.90124	6.38766e-20	2.45455	0.603691	4.09853	2.84401	2.39376	0.44509	no	no
ENSG00000106384	MOGAT3	346606	-1.89563	6.44706e-28	6.66515	1.42928	5.95331	5.08405	5.43306	1.19262	no	no
ENSG00000023171	GRAMD1B	57476	-1.88146	3.31536e-29	5.58396	1.38062	4.92032	3.23661	5.53428	1.26665	no	no
ENSG00000129596	CDO1	1036	-1.83905	1.18537e-22	2.78811	0.544749	1.98253	1.43454	2.01228	0.436577	no	no
ENSG00000149742	SLC22A9	114571	-1.83689	1.97602e-46	10.2896	2.42296	10.1403	8.13158	10.2114	2.60369	no	no
ENSG00000172478	C2orf54	79919	-1.80502	7.11553e-22	1.21065	0.206309	1.14145	0.983719	1.37915	0.314912	no	no
ENSG00000164007	CLDN19	149461	-1.79026	1.56922e-21	2.55123	0.475818	2.91533	2.17117	3.26639	0.761615	no	no
ENSG00000117834	SLC5A9	200010	-1.78305	1.9434e-37	7.49135	1.72864	6.53975	6.7452	6.72352	1.75111	no	no
ENSG00000164850	GPER1	2852	-1.74885	5.35735e-15	1.12467	0.173409	1.00274	0.950055	0.850269	0.162531	no	no
ENSG00000189233	NUGGC	389643	-1.72753	3.52821e-22	2.26299	0.533376	1.90855	1.43108	2.06691	0.514285	no	no
ENSG00000110090	CPT1A	1374	-1.72109	9.33827e-49	12.9707	3.48156	10.4817	10.8692	11.5418	3.26958	no	no
ENSG00000172497	ACOT12	134526	-1.7181	1.66127e-31	6.41321	1.25896	3.5462	3.79682	4.23244	1.13468	no	no
ENSG00000039537	C6	729	-1.71192	3.71538e-29	6.64388	1.40213	6.89684	6.40333	7.07946	1.90805	no	no
ENSG00000165953	SERPINA12	145264	-1.70596	2.28309e-27	5.53008	1.78842	3.15563	3.75872	3.82594	1.01585	no	no
ENSG00000115840	SLC25A12	8604	-1.70427	1.7882e-28	1.05025	0.399263	1.00603	0.626921	0.850387	0.224086	no	no
ENSG00000021826	CPS1	1373	-1.69629	2.8581e-78	55.4464	13.4997	53.9972	47.4426	56.0311	16.6437	yes	yes
ENSG00000116882	HAO2	51179	-1.6846	1.57809e-14	1.67302	0.332134	1.35084	1.17768	1.28163	0.270265	no	no
ENSG00000057593	F7	2155	-1.67199	1.20216e-47	13.7179	4.06347	12.0349	10.8049	11.9834	3.52023	no	no
ENSG00000187867	PALM3	342979	-1.66893	8.50824e-26	2.40094	0.850059	2.24649	1.34834	2.0543	0.559152	no	no
ENSG00000179761	PIPOX	51268	-1.65494	1.12385e-25	4.91516	1.32891	2.88275	3.62111	3.5644	0.988398	no	no
ENSG00000100033	PRODH	5625	-1.64606	2.51704e-75	4.34214	1.28724	3.71134	2.53523	3.87912	1.19434	no	no
ENSG00000250508		105369364	-1.64173	9.63761e-27	3.04252	0.776147	1.85566	1.66908	2.44753	0.69434	no	no
ENSG00000168509	HFE2	148738	-1.63902	4.94304e-19	5.65773	1.25512	2.69824	3.00755	3.17724	0.831672	yes	no
ENSG00000009950	MLXIPL	51085	-1.63602	6.22035e-43	48.3822	13.2773	31.8825	29.8951	32.8639	9.88845	no	yes
ENSG00000125355	TMEM255A	55026	-1.61861	1.28437e-19	1.25772	0.405225	1.38653	0.829525	1.79623	0.494851	no	no
ENSG00000162881	OXER1	165140	-1.61226	5.31862e-27	12.185	3.60573	8.05489	5.7853	7.6007	2.20716	no	no
ENSG00000186529	CYP4F3	4051	-1.61214	4.9566e-19	1.14341	0.213444	1.01305	0.699953	0.902935	0.244853	no	no
ENSG00000171596	NMUR1	10316	-1.60736	1.78305e-19	4.09557	1.13992	2.96719	1.77021	3.03157	0.837389	no	no
ENSG00000134042	MRO	83876	-1.6062	3.64906e-25	1.91434	0.600155	1.88793	2.22499	2.36526	0.6893	no	no
ENSG00000091482	SMPX	23676	-1.60173	4.44272e-24	5.1295	1.65964	3.79228	2.85846	3.25758	0.91153	no	no
ENSG00000228376	GAS2L1P2	340508	-1.59899	5.90323e-22	1.93932	0.783549	1.45716	1.11051	1.46954	0.409685	no	no
ENSG00000137204	SLC22A7	10864	-1.58464	8.79682e-44	2.67823	0.903969	2.42652	4.2051	3.33777	1.04303	no	no
ENSG00000214999		107985075	-1.56465	1.88741e-10	3.12272	0.956375	2.16343	1.46796	1.97316	0.391969	no	no
ENSG00000021461	CYP3A43	64816	-1.55887	1.34042e-11	1.38187	0.156359	0.719858	1.14467	0.901237	0.206147	no	no
ENSG00000229005	HNF4A-AS1	101927219	-1.55524	1.20568e-09	0.59517	0.118709	0.887944	1.03707	0.698624	0.096489	no	no
ENSG00000118520	ARG1	383	-1.54699	7.73673e-29	27.3926	8.98132	19.8782	12.3982	20.906	6.55162	no	no
ENSG00000184792	OSBP2	23762	-1.54623	1.57399e-23	1.58437	0.507	1.28018	1.14183	1.39471	0.424153	no	no
ENSG00000129757	CDKN1C	1028	-1.54616	2.25482e-23	37.7709	9.67518	30.3285	22.1245	32.2115	9.85713	no	no
ENSG00000204219	TCEA3	6920	-1.54568	2.33795e-43	9.97414	3.16191	8.5491	7.16428	9.24836	2.99091	no	no
ENSG00000167964	RAB26	25837	-1.51874	4.85363e-14	2.3795	0.591722	1.76133	1.7603	1.48518	0.40216	no	no
ENSG00000172296	SPTLC3	55304	-1.51016	7.2169e-41	7.7224	2.49002	9.14301	8.0073	9.39697	3.12229	no	no
ENSG00000069535	MAOB	4129	-1.50991	5.95753e-46	25.1058	7.64557	22.3943	24.2259	25.1724	8.42376	no	no
ENSG00000115425	PECR	55825	-1.50883	1.42107e-21	5.43559	1.12412	3.97206	3.8024	3.92312	1.22256	yes	yes
ENSG00000153993	SEMA3D	223117	-1.50064	9.03255e-68	2.29832	0.764641	2.86063	1.66634	2.90737	0.997408	no	no
ENSG00000172367	PDZD3	79849	-1.48412	2.24803e-17	1.82638	0.639719	2.05737	1.35167	1.94639	0.601046	no	no
ENSG00000163032	VSNL1	7447	-1.48024	9.3558e-33	2.80348	0.779008	2.609	2.43305	2.51774	0.841264	no	no
ENSG00000090402	SI	6476	-1.46634	1.79911e-25	7.86233	2.54981	11.1452	8.98797	13.2097	4.39921	no	no
ENSG00000154556	SORBS2	8470	-1.46356	3.29206e-82	2.03886	0.677937	2.0391	1.72066	2.14665	0.761155	yes	yes
ENSG00000169174	PCSK9	255738	-1.45994	1.10002e-32	19.7669	6.17666	15.7703	15.3725	17.1744	5.8634	yes	yes
ENSG00000080910	CFHR2	3080	-1.4465	3.45124e-09	1.46299	0.236576	1.69263	1.82551	1.94117	0.476538	no	no
ENSG00000112394	SLC16A10	117247	-1.44397	3.56793e-41	1.16463	0.417263	1.16169	0.959178	1.38447	0.485226	no	no
ENSG00000138075	ABCG5	64240	-1.43368	2.24764e-13	3.21519	1.76492	1.76301	1.89562	2.40802	0.730422	yes	yes
ENSG00000136881	BAAT	570	-1.42336	1.79811e-40	7.89603	2.30112	6.79742	6.52836	7.12281	2.53517	no	no
ENSG00000168765	GSTM4	2948	-1.42248	7.74687e-88	4.50935	1.70332	4.4094	3.60215	4.45408	1.62168	no	no
ENSG00000136457	CHAD	1101	-1.42195	3.99638e-10	1.72525	0.639737	1.27759	1.18595	1.31217	0.345147	no	no
ENSG00000076555	ACACB	32	-1.41962	1.86607e-43	2.27783	0.802126	2.08088	1.90337	2.23945	0.801324	no	yes
ENSG00000132915	PDE6A	5145	-1.4167	1.22169e-10	1.94156	0.543185	1.52125	1.06878	1.9432	0.561972	no	no
ENSG00000145217	SLC26A1	10861	-1.40794	4.35748e-23	1.27437	0.349251	1.25492	1.24579	1.47496	0.50776	no	no
ENSG00000240194	CYMP	643160	-1.39989	1.32044e-12	7.53274	3.43985	6.7343	5.04273	5.75429	1.77802	no	no
ENSG00000118308	LRMP	4033	-1.39078	1.99442e-24	1.73287	0.558305	1.91512	1.38719	1.87004	0.659727	no	no
ENSG00000197085	NPSR1-AS1	404744	-1.38876	4.37943e-19	0.921739	0.373382	0.875157	0.663444	1.08036	0.372681	no	no
ENSG00000131069	ACSS2	55902	-1.38838	7.33269e-32	46.9464	15.7033	36.1142	29.7363	31.6221	11.4343	no	no
ENSG00000184368	MAP7D2	256714	-1.38526	2.00521e-25	1.5089	0.660827	1.39526	0.900943	1.51714	0.538823	no	no
ENSG00000007516	BAIAP3	8938	-1.38484	1.47852e-20	1.4009	0.539107	1.07039	0.992468	1.15998	0.40101	no	no
ENSG00000120915	EPHX2	2053	-1.38371	1.2257e-24	21.9634	7.69278	18.2154	16.2152	20.0773	7.15245	no	no
ENSG00000244414	CFHR1	3078	-1.37391	7.13209e-28	17.0274	5.57614	15.6372	13.6896	13.0439	4.72424	no	no
ENSG00000196600	SLC22A25	387601	-1.36595	3.83769e-16	0.826569	0.29256	0.93074	0.730796	1.01389	0.347033	no	no
ENSG00000178772	CPN2	1370	-1.36206	4.76205e-17	4.90967	1.39867	3.99633	5.61459	4.77869	1.6611	no	no
ENSG00000132744	ACY3	91703	-1.36085	1.40689e-12	7.2985	2.16916	7.01474	5.86425	6.41325	2.09404	no	no
ENSG00000258867	LINC01146	283587	-1.35989	2.37639e-26	4.68782	1.42575	4.10787	2.90421	4.22042	1.53301	no	no
ENSG00000162194	LBHD1	79081	-1.35767	7.25923e-13	5.20403	1.57138	4.45385	2.65937	3.14223	1.03195	no	no
ENSG00000165269	AQP7	364	-1.35473	2.92439e-27	2.05256	0.80843	1.56721	1.54146	1.73678	0.636091	no	no
ENSG00000235407	CYMP-AS1	440602	-1.35089	2.76544e-13	6.19882	2.63591	5.58623	3.74395	4.51702	1.50546	no	no
ENSG00000047597	XK	7504	-1.3486	1.30725e-22	1.75136	0.688932	1.9499	1.40133	2.44321	0.891478	no	no
ENSG00000151790	TDO2	6999	-1.34657	6.22035e-43	53.2514	14.3039	46.9098	45.4894	49.3238	18.722	no	yes
ENSG00000160282	FTCD	10841	-1.3347	9.96039e-24	46.0886	16.9212	30.3207	31.2676	30.3524	11.236	no	no
ENSG00000181656	GPR88	54112	-1.33095	1.40717e-26	18.0276	4.55092	12.9553	10.2603	18.3421	6.88264	no	no
ENSG00000076258	FMO4	2329	-1.32792	2.62162e-18	2.46857	1.02843	2.7173	1.73964	2.94819	1.07297	no	no
ENSG00000170439	METTL7B	196410	-1.32769	9.75164e-21	6.11333	2.23422	5.85722	4.24247	6.09103	2.23497	no	no
ENSG00000108797	CNTNAP1	8506	-1.31987	3.87728e-29	1.22885	0.470024	1.32935	0.939757	1.35828	0.513156	no	no
ENSG00000036473	OTC	5009	-1.31954	2.7131e-09	5.0609	1.18178	3.41806	3.26743	4.09735	1.27305	no	no
ENSG00000230666	CEACAM22P	388550	-1.31884	1.35753e-09	1.9077	0.4825	0.989233	0.927514	1.46805	0.465636	yes	yes
ENSG00000162882	HAAO	23498	-1.31563	4.96664e-39	8.32059	2.74454	7.4571	5.83441	6.6809	2.58133	no	no
ENSG00000123843	C4BPB	725	-1.31392	4.24605e-31	11.5046	4.09686	8.63959	8.74271	9.95449	3.82413	no	no
ENSG00000261701	HPR	3250	-1.30894	9.9843e-30	115.686	35.065	115.191	101.595	96.6421	37.1559	no	no
ENSG00000135220	UGT2A3	79799	-1.30252	1.93275e-19	2.72057	0.810981	3.86118	2.91612	3.38464	1.26096	no	no
ENSG00000174827	PDZK1	5174	-1.29691	1.26642e-69	57.8019	23.7113	53.3996	50.3666	53.5277	21.3689	no	no
ENSG00000115461	IGFBP5	3488	-1.29568	5.22349e-09	2.17502	0.664176	1.59286	1.27164	2.29021	0.739243	no	no
ENSG00000172782	FADS6	283985	-1.29113	5.33819e-12	1.29358	0.383643	1.35399	1.21938	1.549	0.54936	no	no
ENSG00000106278	PTPRZ1	5803	-1.28289	4.34333e-11	0.803425	0.2782	1.02105	0.637602	1.00205	0.350293	no	no
ENSG00000197444	OGDHL	55753	-1.27997	1.31775e-23	1.77393	0.76128	1.63419	1.31391	1.73473	0.669309	no	no
ENSG00000146166	LGSN	51557	-1.27875	4.96104e-20	4.3797	1.86858	3.98158	3.07194	4.12861	1.58426	no	no
ENSG00000102230	PCYT1B	9468	-1.27369	2.15459e-17	4.34474	2.00592	4.22887	3.94416	4.58399	1.73945	no	no
ENSG00000180745	CLRN3	119467	-1.27348	2.52352e-10	4.32211	1.53357	4.22372	3.04802	5.7671	2.01594	no	no
ENSG00000139874	SSTR1	6751	-1.27195	2.52485e-10	1.35743	0.446022	1.46696	1.30734	1.40057	0.481966	no	no
ENSG00000171766	GATM	2628	-1.27158	1.94548e-13	19.0313	5.67445	19.4151	14.2746	18.0174	6.64184	no	no
ENSG00000099937	SERPIND1	3053	-1.27019	4.2031e-22	78.434	30.4358	69.4513	65.2111	78.9565	30.7751	no	no
ENSG00000213366	GSTM2	2946	-1.2697	7.234e-24	4.46068	1.65766	3.82206	2.91379	3.70965	1.451	no	no
ENSG00000251322	SHANK3	85358	-1.26292	2.67676e-16	1.48725	0.48542	1.03656	1.08059	1.32214	0.504578	no	no
ENSG00000140263	SORD	6652	-1.26267	3.66985e-72	20.3639	7.84675	21.2279	16.6249	21.2173	8.70664	no	no
ENSG00000107819	SFXN3	81855	-1.26174	8.57612e-27	9.53908	3.87623	7.40576	5.57532	9.06421	3.59961	no	no
ENSG00000173930	SLCO4C1	353189	-1.24187	1.41858e-50	8.0532	2.84357	9.07787	8.02433	9.35821	3.86117	no	no
ENSG00000004799	PDK4	5166	-1.23518	9.28319e-14	1.73708	0.616741	1.55643	1.85308	1.97994	0.755035	no	no
ENSG00000131187	F12	2161	-1.23375	1.87067e-15	15.5096	5.21937	10.8355	10.8523	11.7799	4.58446	no	no
ENSG00000137070	IL11RA	3590	-1.22561	1.11293e-17	6.39216	2.78581	4.94106	4.73609	5.23543	2.07489	yes	yes
ENSG00000099377	HSD3B7	80270	-1.22362	1.18575e-24	4.70307	1.80803	3.81939	3.07627	3.60598	1.46741	no	no
ENSG00000136872	ALDOB	229	-1.22257	2.23199e-14	32.0819	10.025	29.1727	28.3946	33.2264	12.9877	no	no
ENSG00000251432		100507487	-1.21811	1.35633e-12	1.01026	0.441152	0.870733	0.603433	0.786509	0.297105	no	no
ENSG00000139547	RDH16	8608	-1.21063	1.36577e-13	1.91616	0.705356	1.32102	1.29496	1.25725	0.48454	no	no
ENSG00000122121	XPNPEP2	7512	-1.20747	4.56189e-37	4.94783	2.11857	5.73004	4.4058	5.90181	2.48407	no	no
ENSG00000090512	FETUB	26998	-1.20732	1.47946e-09	13.3615	4.68953	5.58625	7.80098	9.57364	3.52699	yes	yes
ENSG00000214595	EML6	400954	-1.2056	5.86876e-28	1.01641	0.474448	0.847934	0.961012	0.851574	0.353475	yes	yes
ENSG00000153822	KCNJ16	3773	-1.20506	3.60356e-35	6.20934	2.62136	6.52817	5.20719	5.99452	2.51766	no	no
ENSG00000075223	SEMA3C	10512	-1.20224	2.37639e-26	4.15591	1.70499	5.17447	4.7468	5.56319	2.31409	no	no
ENSG00000056736	IL17RB	55540	-1.1997	1.48877e-19	16.799	6.97581	14.6799	12.2068	13.5813	5.56301	no	no
ENSG00000108479	GALK1	2584	-1.19939	7.53903e-29	7.11898	2.59	6.56936	5.40471	7.35037	3.08431	no	no
ENSG00000075643	MOCOS	55034	-1.19926	2.69271e-16	1.12359	0.451459	1.07245	0.950415	1.16262	0.469474	no	no
ENSG00000149927	DOC2A	8448	-1.19765	4.94245e-18	2.03593	0.923502	1.714	1.35669	1.88976	0.77043	no	no
ENSG00000143921	ABCG8	64241	-1.19741	4.44835e-10	2.73193	1.24342	1.54024	1.7011	2.13914	0.800795	yes	yes
ENSG00000187048	CYP4A11	1579	-1.19227	3.41696e-08	1.12248	0.439813	0.800982	0.774001	1.0785	0.385667	no	no
ENSG00000113790	EHHADH	1962	-1.17808	3.25922e-66	9.36149	3.5902	10.078	8.66587	10.7665	4.6784	no	no
ENSG00000134962	KLB	152831	-1.16497	4.44141e-48	33.9742	13.3697	38.0089	41.7447	39.6937	17.3549	no	no
ENSG00000163701	IL17RE	132014	-1.16441	4.6256e-17	1.55553	0.622687	1.20791	1.1216	1.36108	0.565655	no	no
ENSG00000205978	NYNRIN	57523	-1.15805	4.23324e-17	2.61457	1.02162	2.72791	1.96335	3.14201	1.32169	no	no
ENSG00000005844	ITGAL	3683	-1.15535	3.26077e-14	1.51135	0.63668	1.14365	1.2296	1.17081	0.481052	no	no
ENSG00000185420	SMYD3	64754	-1.15029	8.89314e-24	2.52441	0.996654	1.98766	1.83315	2.10234	0.90779	no	no
ENSG00000112294	ALDH5A1	7915	-1.1491	2.93181e-23	4.31538	1.91598	3.5494	3.86926	4.25572	1.8335	no	yes
ENSG00000255277	ABCC6P2	730013	-1.143	9.8887e-31	11.0481	5.39862	11.6735	10.7006	12.4325	5.45559	no	no
ENSG00000153291	SLC25A27	9481	-1.14246	5.03274e-15	4.83177	2.45472	3.70063	3.40871	3.73207	1.57038	no	no
ENSG00000167588	GPD1	2819	-1.14198	2.0841e-17	2.10109	0.915208	2.2799	2.12893	2.42632	1.03994	no	no
ENSG00000167107	ACSF2	80221	-1.13513	5.93152e-29	4.35834	1.82998	3.74783	3.50518	3.61801	1.5908	no	no
ENSG00000132793	LPIN3	64900	-1.13448	4.12936e-40	13.2449	6.79545	12.2607	9.58791	12.8387	5.70935	no	no
ENSG00000148935	GAS2	2620	-1.13309	1.64394e-37	3.95622	1.70444	3.47326	3.43022	4.04871	1.80021	no	no
ENSG00000176974	SHMT1	6470	-1.13226	2.60055e-35	2.74287	1.22477	2.67634	2.23055	2.52343	1.1208	no	no
ENSG00000279141	LINC01451	401561	-1.13143	1.57285e-09	3.7409	1.42849	1.94	2.75041	2.65225	1.06096	no	no
ENSG00000137857	DUOX1	53905	-1.12786	5.74661e-09	6.17631	2.70046	5.96368	3.85157	5.50091	2.199	no	no
ENSG00000157343	ARMC12	221481	-1.12458	1.14787e-07	1.49752	0.806563	1.02103	0.652645	1.07365	0.401254	no	no
ENSG00000211452	DIO1	1733	-1.1236	6.51435e-22	6.7016	2.52944	5.6861	9.6782	5.59403	2.44215	no	no
ENSG00000146700	SSC4D	136853	-1.12259	2.27281e-10	5.77934	1.92145	3.84058	3.68838	4.16308	1.7087	no	no
ENSG00000167992	VWCE	220001	-1.11954	3.3437e-18	15.7596	6.85945	11.1235	9.81593	12.5459	5.48425	no	no
ENSG00000121858	TNFSF10	8743	-1.11714	1.0231e-11	7.31163	3.25053	6.96122	6.09515	7.3137	3.08568	no	no
ENSG00000132514	CLEC10A	10462	-1.11473	4.87175e-10	3.18055	1.64659	1.98482	1.49637	1.88039	0.76709	no	no
ENSG00000106018	VIPR2	7434	-1.11432	3.60404e-05	1.19078	0.46394	0.652077	0.608927	0.985964	0.295367	no	no
ENSG00000204099	NEU4	129807	-1.11393	1.23051e-10	1.71555	0.782108	1.74844	2.0436	1.34679	0.556777	no	no
ENSG00000134184	GSTM1	2944	-1.11187	6.60382e-13	2.30475	0.831201	1.86911	1.35817	1.77066	0.755505	no	no
ENSG00000147647	DPYS	1807	-1.1109	8.13765e-17	7.19152	3.40288	7.83248	6.27692	7.34196	3.21265	yes	yes
ENSG00000167371	PRRT2	112476	-1.10812	2.29184e-09	1.2997	0.655397	1.26217	0.77567	1.35596	0.556046	no	no
ENSG00000198624	CCDC69	26112	-1.10692	5.89628e-18	4.4013	1.58901	4.19573	3.65439	4.50496	1.9901	no	no
ENSG00000184925	LCN12	286256	-1.10267	2.72917e-20	6.10458	2.91684	4.68389	4.2574	4.65388	2.06771	no	no
ENSG00000167701	GPT	2875	-1.10155	1.48426e-11	3.05659	1.09033	2.25079	2.14156	2.47905	1.05485	no	no
ENSG00000242193		730102	-1.10053	4.15272e-12	1.37186	0.568837	1.44407	1.20464	1.56692	0.670798	no	no
ENSG00000187889	C1orf168	199920	-1.09678	1.68484e-39	14.333	7.68296	11.1559	8.78726	11.9299	5.45903	no	no
ENSG00000153029	MR1	3140	-1.09535	9.4114e-17	1.22025	0.491033	1.37558	1.08065	1.28089	0.566426	no	no
ENSG00000180767	CHST13	166012	-1.09488	8.00137e-10	5.73142	2.22319	4.16746	4.01933	4.99371	2.0984	no	yes
ENSG00000257017	HP	3240	-1.0947	2.74164e-26	209.691	72.1156	233.273	217.406	203.112	92.1827	no	no
ENSG00000238105	GOLGA2P5	55592	-1.09169	5.45439e-16	4.14415	2.24847	3.82182	3.13397	3.54324	1.57017	no	no
ENSG00000197888	UGT2B17	7367	-1.0886	2.21491e-09	4.32749	1.96624	5.82007	2.65393	5.72804	2.41797	no	no
ENSG00000145358	DDIT4L	115265	-1.08842	4.20295e-11	1.08979	0.443419	1.18658	0.928788	1.07441	0.457187	no	no
ENSG00000122787	AKR1D1	6718	-1.08707	7.19139e-19	16.5853	6.64642	17.0679	16.8973	15.7341	7.07145	no	no
ENSG00000183044	ABAT	18	-1.08581	1.22965e-27	7.90169	3.4802	8.32284	6.88846	8.40259	3.84647	no	no
ENSG00000106327	TFR2	7036	-1.08389	2.43253e-08	6.14436	2.12477	4.32349	3.78756	4.95287	2.05155	no	no
ENSG00000135409	AMHR2	269	-1.08343	1.11128e-20	2.62895	1.23499	2.25078	2.27876	2.20746	0.992413	no	no
ENSG00000054654	SYNE2	23224	-1.08078	1.12929e-34	3.15311	1.45246	3.09305	2.67077	3.22234	1.48936	no	no
ENSG00000185432	METTL7A	25840	-1.07961	9.24004e-20	22.8049	8.30444	22.7637	25.7908	26.1957	11.8915	no	no
ENSG00000166816	LDHD	197257	-1.07635	4.52103e-07	1.11746	0.459527	0.68511	0.763329	0.932919	0.372456	no	no
ENSG00000105808	RASA4	10156	-1.06723	1.17452e-22	4.10746	2.04331	3.71565	2.71062	3.95791	1.82362	no	no
ENSG00000178115	GOLGA8Q	728047	-1.06633	3.48191e-07	0.670845	0.539066	0.7304	0.804501	1.00382	0.40555	no	no
ENSG00000143891	GALM	130589	-1.06619	1.11409e-25	20.1322	9.1038	18.9454	21.5806	19.251	8.92054	no	no
ENSG00000091262	ABCC6	368	-1.05928	2.68208e-33	13.2552	6.52565	11.6925	10.7609	11.6872	5.4839	no	no
ENSG00000165730	STOX1	219736	-1.05761	1.18772e-08	1.04684	0.535648	1.19408	1.02696	1.22884	0.524745	no	no
ENSG00000254827	SLC22A18AS	5003	-1.05754	9.69704e-08	1.09892	0.333485	1.03268	0.945461	0.993867	0.413974	no	no
ENSG00000170667	RASA4B	100271927	-1.05422	1.6966e-15	2.98913	1.55845	2.83754	2.15426	3.0972	1.41651	no	no
ENSG00000118515	SGK1	6446	-1.05161	1.20531e-37	4.86459	2.13184	4.25494	3.11703	4.81647	2.28319	no	no
ENSG00000160285	LSS	4047	-1.05074	3.1061e-35	53.6809	23.2154	49.6309	41.3711	49.3294	23.341	no	no
ENSG00000115474	KCNJ13	3769	-1.04667	2.22881e-07	1.3989	0.546409	1.26506	0.620392	1.76357	0.748859	no	no
ENSG00000130830	MPP1	4354	-1.04392	1.79665e-37	5.30824	2.78209	5.04059	4.10319	5.22426	2.49175	no	no
ENSG00000156463	SH3RF2	153769	-1.04206	8.28529e-25	8.64143	4.3549	8.03973	6.27257	7.83673	3.69257	no	no
ENSG00000144045	DQX1	165545	-1.04062	1.85456e-15	1.61972	0.875206	1.29627	1.32258	1.53852	0.706308	no	no
ENSG00000138796	HADH	3033	-1.03702	2.16678e-28	9.24058	4.12197	8.69122	8.26522	9.48474	4.50628	no	no
ENSG00000119938	PPP1R3C	5507	-1.03496	9.10405e-08	25.3521	8.00876	12.9236	12.1787	18.5439	8.02602	no	no
ENSG00000169432	SCN9A	6335	-1.03408	1.21228e-15	1.96979	0.899061	1.93917	1.49431	1.89648	0.879347	yes	yes
ENSG00000100652	SLC10A1	6554	-1.03227	2.34705e-09	12.3568	4.94039	12.3336	16.8048	12.4468	5.54728	no	no
ENSG00000154146	NRGN	4900	-1.03016	2.53772e-07	2.3126	1.3006	1.71957	1.28671	2.06635	0.887758	no	no
ENSG00000120913	PDLIM2	64236	-1.02933	1.36993e-23	1.11075	0.554881	0.983679	0.813298	1.01858	0.482482	no	no
ENSG00000165474	GJB2	2706	-1.02529	1.4087e-09	12.1613	6.07026	10.6824	7.89358	12.5148	5.64754	no	no
ENSG00000165140	FBP1	2203	-1.02397	5.9094e-23	6.74948	3.6278	6.57393	6.80021	7.04977	3.35936	no	no
ENSG00000105398	SULT2A1	6822	-1.02329	1.11519e-24	27.2859	11.1868	26.987	34.6928	27.3178	13.0668	no	no
ENSG00000134240	HMGCS2	3158	-1.02255	2.54182e-19	97.5456	43.58	97.1464	80.4759	102.252	48.5719	no	no
ENSG00000182902	SLC25A18	83733	-1.02226	1.18042e-22	4.33717	2.08935	2.81299	2.94877	3.31038	1.57438	no	no
ENSG00000251533	LINC00605	100131366	-1.02181	1.63742e-06	1.12459	0.563407	0.960255	0.882986	1.11869	0.470636	no	no
ENSG00000117226	GBP3	2635	-1.01882	2.58043e-07	0.885961	0.473777	0.972741	0.848628	1.1408	0.494511	no	no
ENSG00000163377	FAM19A4	151647	-1.01678	2.74323e-12	1.7327	0.839438	1.5966	1.16647	1.43861	0.66571	no	no
ENSG00000186088	GSAP	54103	-1.01646	1.93208e-11	1.53728	0.589231	1.19327	1.19192	1.33193	0.613143	no	no
ENSG00000229776	C4B-AS1	102060414	-1.01073	5.21708e-09	6.66744	3.45991	6.01964	5.74034	6.11707	2.77215	no	no
ENSG00000196177	ACADSB	36	-1.01009	1.36943e-33	22.999	10.021	22.3843	22.1676	23.6059	11.5002	no	no
ENSG00000256162	SMLR1	100507203	-1.00561	2.46745e-30	29.3407	13.6389	25.6376	23.2255	27.3972	13.3642	no	no
ENSG00000101084	C20orf24	55969	1.00072	4.26352e-14	3.40751	5.91512	3.81208	4.66048	3.74304	7.84787	no	no
ENSG00000116679	IVNS1ABP	10625	1.00566	6.76768e-64	6.85636	13.2067	6.99155	7.6265	7.43947	15.0775	no	no
ENSG00000187720	THSD4	79875	1.01794	2.87937e-18	0.393408	0.779805	0.41472	0.462217	0.508133	1.06573	no	no
ENSG00000170522	ELOVL6	79071	1.02154	1.23971e-44	5.08433	9.64088	5.01429	6.28036	5.46034	11.2403	no	no
ENSG00000163393	SLC22A15	55356	1.03568	3.07859e-14	0.64535	1.36667	0.602822	0.562047	0.60027	1.29099	no	no
ENSG00000115363	EVA1A	84141	1.03685	6.91665e-08	0.43449	1.19552	0.429496	0.571078	0.430621	0.988445	no	no
ENSG00000136542	GALNT5	11227	1.03914	1.27119e-19	0.995891	2.0487	1.34616	1.17638	1.44516	3.07069	no	no
ENSG00000141524	TMC6	11322	1.0395	3.48935e-44	2.78163	6.07698	2.8795	2.87824	2.5789	5.37938	no	no
ENSG00000156127	BATF	10538	1.04635	4.94354e-06	0.666714	2.21741	0.653378	0.703209	0.640539	1.6059	no	no
ENSG00000144119	C1QL2	165257	1.04662	4.05794e-08	0.801845	1.67311	0.615881	0.903238	0.53861	1.26292	no	no
ENSG00000163762	TM4SF18	116441	1.04734	1.78259e-25	3.57036	8.15583	4.11066	3.73368	4.64084	9.85551	no	no
ENSG00000182118	FAM89A	375061	1.04753	5.87753e-18	2.78059	6.06719	2.68559	3.9	2.72697	5.88434	no	no
ENSG00000119686	FLVCR2	55640	1.04996	3.16902e-42	8.1132	16.1553	7.25012	12.0521	7.25599	15.2675	yes	yes
ENSG00000186806	VSIG10L	147645	1.05172	7.38494e-37	2.30411	4.93701	1.96121	2.14785	1.70792	3.60902	no	yes
ENSG00000130600	H19	283120	1.05304	2.19549e-08	668.324	1164.7	340.245	889.204	394.687	917.897	no	no
ENSG00000187210	GCNT1	2650	1.05773	1.88231e-39	2.41641	5.2054	2.78239	2.95781	3.02094	6.39645	no	no
ENSG00000111057	KRT18	3875	1.06094	4.25532e-33	132.638	284.955	133.335	159.998	118.065	251.777	no	no
ENSG00000171703	TCEA2	6919	1.06145	2.30749e-24	3.84838	12.8126	3.04157	3.19278	3.34035	7.18468	yes	yes
ENSG00000091138	SLC26A3	1811	1.06186	7.63832e-08	1.58995	3.04612	1.86727	2.66686	1.81631	4.29217	no	no
ENSG00000022567	SLC45A4	57210	1.06213	5.46331e-45	1.86309	3.80071	1.92674	2.43974	2.01538	4.27528	no	no
ENSG00000109667	SLC2A9	56606	1.06723	2.0059e-19	0.631572	1.25722	0.674591	0.956787	0.768122	1.6712	no	no
ENSG00000114346	ECT2	1894	1.07165	5.4657e-27	0.947876	1.67821	0.985576	1.05077	1.09435	2.36312	no	no
ENSG00000173210	ABLIM3	22885	1.07537	7.0515e-33	4.07798	8.43267	2.98514	3.83349	3.69597	7.96543	yes	yes
ENSG00000179914	ITLN1	55600	1.07683	6.90957e-08	1.62827	4.19893	1.50554	1.55531	1.48141	3.56668	no	no
ENSG00000168899	VAMP5	10791	1.07978	3.50362e-14	5.38253	11.1559	4.31347	5.29632	4.43766	9.96832	no	no
ENSG00000272398	CD24	100133941	1.08128	2.5274e-63	160.542	328.036	162.31	171.725	175.196	375.071	no	no
ENSG00000198074	AKR1B10	57016	1.08515	6.77325e-09	3.96208	6.71408	5.30081	4.83978	5.09679	12.0772	no	no
ENSG00000175592	FOSL1	8061	1.08634	4.0914e-06	0.473305	1.09525	0.496324	0.537708	0.459108	1.21271	no	no
ENSG00000131914	LIN28A	79727	1.08945	5.71574e-08	0.437216	1.13923	0.553768	0.565117	0.42841	1.04546	no	no
ENSG00000187772	LIN28B	389421	1.09475	9.40849e-35	1.50691	2.63409	1.70569	1.88387	1.54087	3.36492	no	no
ENSG00000183779	ZNF703	80139	1.09593	3.83515e-37	3.72019	8.19563	3.60211	4.41571	3.18474	6.95836	no	no
ENSG00000086548	CEACAM6	4680	1.09749	5.83112e-07	0.66199	1.66185	0.766732	0.843572	0.597243	1.53679	no	no
ENSG00000274736	CCL23	6368	1.10257	7.52998e-08	1.84172	4.77486	1.43288	2.96364	2.0931	5.17022	no	no
ENSG00000179820	MYADM	91663	1.10482	4.99004e-41	5.08943	10.0901	5.20476	7.81929	5.1543	11.3104	no	no
ENSG00000226416	MRPL23-AS1	100133545	1.10985	7.51166e-10	1.73631	4.16377	0.788688	2.17402	1.47263	3.52514	no	no
ENSG00000012660	ELOVL5	60481	1.11595	2.06735e-48	15.1381	32.5919	16.1051	25.4746	14.6311	32.2606	no	no
ENSG00000183696	UPP1	7378	1.11921	1.20709e-32	3.75615	8.33678	3.76828	4.41012	3.20244	7.14674	no	yes
ENSG00000139344	AMDHD1	144193	1.12043	2.58772e-36	4.65635	12.0181	4.59203	7.04504	4.49697	9.99123	no	yes
ENSG00000104341	LAPTM4B	55353	1.121	4.5915e-71	12.5575	25.4351	14.2513	16.0812	15.6964	34.5279	no	no
ENSG00000101412	E2F1	1869	1.12388	6.45197e-14	0.978356	1.82845	0.689038	0.846681	0.708176	1.64658	no	no
ENSG00000116741	RGS2	5997	1.12739	1.12716e-25	4.98362	10.7717	4.76353	5.4983	4.89718	11.0907	no	no
ENSG00000146038	DCDC2	51473	1.12973	1.62142e-26	4.69857	10.8154	4.55353	4.92584	5.61835	12.7096	no	no
ENSG00000151689	INPP1	3628	1.13401	3.47361e-92	5.28396	13.9091	5.3256	5.06219	5.22111	11.5523	yes	yes
ENSG00000156510	HKDC1	80201	1.13403	3.36421e-52	7.6644	15.5991	6.71854	7.8705	7.53118	16.7949	no	no
ENSG00000123983	ACSL3	2181	1.13622	1.27783e-88	11.4303	24.0234	13.0841	17.4785	13.1165	29.1082	no	no
ENSG00000198121	LPAR1	1902	1.13675	7.78551e-52	1.79606	3.66525	2.13856	2.16938	1.97553	4.41603	no	no
ENSG00000164488	DACT2	168002	1.13953	4.09235e-19	1.53151	3.89672	1.40311	3.04168	1.37117	3.17688	no	no
ENSG00000111348	ARHGDIB	397	1.14887	7.86461e-17	1.88487	5.22153	2.24852	3.26838	2.21828	5.22557	no	no
ENSG00000237686		101929705	1.15008	2.65193e-07	1.62541	5.25988	1.17653	1.22103	0.922089	2.52371	no	no
ENSG00000165359	INTS6L	203522	1.15164	1.75323e-28	1.79356	4.03268	1.70824	1.58352	1.5925	3.6535	no	no
ENSG00000035499	DEPDC1B	55789	1.16938	4.27762e-17	0.58974	1.40789	0.566341	0.695468	0.630627	1.50066	no	no
ENSG00000203697	CAPN8	388743	1.17839	3.826e-10	0.537415	1.87147	0.40212	0.298437	0.643345	1.63835	no	no
ENSG00000135074	ADAM19	8728	1.17897	3.47136e-22	0.438487	1.07675	0.430057	0.434575	0.438452	1.03711	no	yes
ENSG00000265480	KRT18P55	284085	1.18745	2.02446e-16	5.80122	12.3855	5.51724	6.58561	3.91184	9.57828	no	no
ENSG00000162496	DHRS3	9249	1.18887	2.06629e-92	30.1574	66.4244	27.6246	48.5188	25.7566	59.3466	yes	yes
ENSG00000163435	ELF3	1999	1.19205	4.11918e-56	3.08543	7.22236	3.16962	5.10188	2.93867	6.84326	no	no
ENSG00000047936	ROS1	6098	1.22302	1.41674e-14	0.430255	1.55784	0.351497	0.686866	0.559577	1.42028	no	no
ENSG00000125398	SOX9	6662	1.22363	1.23335e-32	4.99084	9.28994	3.17004	5.68066	3.82853	9.24555	no	no
ENSG00000142910	TINAGL1	64129	1.22536	5.61031e-09	0.422292	0.938302	0.489163	0.499986	0.417003	1.16274	no	no
ENSG00000255240		283194	1.22756	7.23325e-11	0.398428	1.10858	0.411195	0.477833	0.318789	0.859611	no	no
ENSG00000163958	ZDHHC19	131540	1.2369	3.29033e-06	0.368947	1.15546	0.129906	0.112267	0.150214	0.563508	yes	yes
ENSG00000106541	AGR2	10551	1.24542	2.3678e-20	28.7617	63.9139	34.0612	32.34	33.7493	85.1458	no	no
ENSG00000109181	UGT2B10	7365	1.25002	3.39926e-10	17.7093	37.4378	8.44385	10.0086	10.7361	29.904	yes	yes
ENSG00000090339	ICAM1	3383	1.25516	9.84519e-25	2.96234	7.84298	3.51171	5.57136	3.76751	9.45619	yes	yes
ENSG00000185338	SOCS1	8651	1.26111	9.41047e-11	0.686064	1.65924	0.63531	0.9433	0.610849	1.69394	no	no
ENSG00000136997	MYC	4609	1.26534	6.69773e-16	2.31871	4.96189	2.87149	3.58495	2.27552	5.98733	no	no
ENSG00000172731	LRRC20	55222	1.26536	7.10147e-22	2.23017	4.70944	1.2665	1.68275	1.33269	3.40682	yes	yes
ENSG00000254338	MAFA-AS1	104326051	1.27149	8.80089e-07	0.978902	4.06493	0.430537	0.344292	0.427941	1.67011	no	no
ENSG00000107742	SPOCK2	9806	1.27554	5.63624e-21	7.31766	20.1019	8.03959	10.4311	7.5004	19.3885	no	no
ENSG00000253368	TRNP1	388610	1.28916	1.81754e-87	69.9772	173.739	66.3423	93.0878	67.3511	166.983	no	no
ENSG00000131471	AOC3	8639	1.30262	3.76424e-25	3.15519	10.0273	2.97599	3.35451	3.01559	7.86484	yes	yes
ENSG00000164406	LEAP2	116842	1.31203	1.22773e-27	6.08119	10.5894	6.02764	13.7395	5.20246	13.611	no	yes
ENSG00000141682	PMAIP1	5366	1.31318	4.00523e-24	1.78753	3.53069	1.83628	2.49404	1.60623	4.25032	no	no
ENSG00000169213	RAB3B	5865	1.31388	1.14462e-53	6.37081	16.3182	7.37357	7.88779	8.25051	21.0343	no	no
ENSG00000173467	AGR3	155465	1.31489	3.741e-17	1.77768	3.17127	1.80328	1.443	1.49673	4.06426	no	no
ENSG00000170542	SERPINB9	5272	1.31578	4.94854e-40	3.15209	9.75607	3.43682	4.27803	3.12327	8.04351	no	no
ENSG00000173110	HSPA6	3310	1.32273	5.26269e-14	0.533266	2.49404	0.657754	0.794639	0.503689	1.44278	no	no
ENSG00000163638	ADAMTS9	56999	1.32434	9.1694e-51	1.79282	4.28863	1.75275	2.0141	1.65866	4.26777	no	no
ENSG00000164690	SHH	6469	1.32495	1.4829e-26	0.656568	1.57605	0.697934	0.809585	0.747029	1.97178	no	no
ENSG00000104537	ANXA13	312	1.33087	2.80599e-12	1.38846	3.16138	1.02654	0.964371	1.48394	4.30555	no	no
ENSG00000260105	AOC4P	90586	1.37583	3.29873e-17	2.82063	7.71249	1.86246	3.91458	2.862	8.25209	yes	yes
ENSG00000159650	UROC1	131669	1.38119	1.68927e-12	7.19515	17.4444	1.03904	3.83968	2.25474	7.01415	no	yes
ENSG00000130513	GDF15	9518	1.38764	1.06488e-28	76.3852	187.076	89.8304	122.702	68.6222	190.709	no	no
ENSG00000122223	CD244	51744	1.39401	3.94773e-28	1.98026	7.4131	1.67991	1.49704	2.1243	5.92249	yes	yes
ENSG00000116285	ERRFI1	54206	1.3965	6.60587e-83	65.7502	171.35	70.723	94.7258	66.5601	178.663	no	yes
ENSG00000109321	AREG	374	1.40012	1.54975e-12	2.03472	5.89199	2.89342	2.94653	2.18554	6.89538	no	no
ENSG00000170345	FOS	2353	1.40221	1.84878e-21	0.542478	1.83829	0.492879	0.333702	0.549472	1.57411	no	no
ENSG00000148429	USP6NL	9712	1.40727	1.55836e-72	0.693738	1.81035	0.720029	0.964097	0.71526	1.93706	no	no
ENSG00000156096	UGT2B4	7363	1.41021	3.783e-15	8.95861	32.2074	7.39647	8.26684	9.87504	30.0871	no	no
ENSG00000086696	HSD17B2	3294	1.41081	4.1505e-99	5.72539	13.5041	6.07232	6.53329	5.62911	15.219	no	yes
ENSG00000170525	PFKFB3	5209	1.42736	1.47307e-67	6.527	17.7612	7.04018	7.63337	6.47529	17.8668	no	no
ENSG00000163959	SLC51A	200931	1.43031	4.42007e-26	6.78638	20.6694	3.16478	4.80439	6.58936	19.0876	yes	yes
ENSG00000204872	NAT8B	51471	1.43315	1.76271e-08	0.212938	1.19057	0.297601	4.08101	0.198767	1.01872	no	no
ENSG00000185022	MAFF	23764	1.43507	7.5589e-47	2.31401	5.91049	2.0844	2.09898	1.96245	5.5142	yes	yes
ENSG00000174358	SLC6A19	340024	1.45325	4.10497e-15	0.651674	1.9533	0.459774	0.35959	0.486434	1.54944	no	no
ENSG00000145569	FAM105A	54491	1.45657	2.46276e-34	2.27622	6.17499	2.62984	3.13231	2.47489	7.18813	no	no
ENSG00000264424	MYH4	4622	1.4719	2.00521e-25	0.655542	3.51031	0.785944	2.11392	0.848884	2.55906	no	no
ENSG00000264175	MIR3189	100422943	1.47228	1.08542e-14	10.5034	27.9079	16.4764	13.5999	8.46594	28.2596	no	no
ENSG00000196611	MMP1	4312	1.47606	2.76255e-11	0.303104	1.05069	0.302658	0.309512	0.354646	1.25302	no	no
ENSG00000103460	TOX3	27324	1.4781	2.02193e-78	1.53571	4.40391	1.53216	1.74878	1.68427	4.79739	no	no
ENSG00000137801	THBS1	7057	1.48743	4.36705e-25	0.580979	1.79339	0.914607	1.03958	0.831546	2.53838	no	no
ENSG00000139289	PHLDA1	22822	1.49002	6.30419e-74	2.81502	7.58079	3.27461	6.33641	2.99088	8.63325	no	no
ENSG00000111713	GYS2	2998	1.49117	1.44959e-24	0.726578	1.66181	0.66663	1.55336	0.516661	1.5975	no	no
ENSG00000255398	HCAR3	8843	1.50718	4.84237e-20	1.56731	4.9889	1.39232	1.70739	2.06739	6.58814	no	no
ENSG00000136158	SPRY2	10253	1.51953	3.88607e-76	2.80495	7.31698	2.87102	2.85796	2.75825	8.10436	no	no
ENSG00000182782	HCAR2	338442	1.52245	3.16088e-21	2.86087	9.53305	2.95888	2.93291	3.22231	10.3751	no	no
ENSG00000181218	HIST3H2A	92815	1.52399	4.62857e-29	6.80692	18.0501	6.64678	18.775	5.33139	16.7005	no	no
ENSG00000164825	DEFB1	1672	1.53976	1.33349e-41	21.0752	64.1425	24.7988	41.5163	19.5733	60.2664	no	no
ENSG00000147883	CDKN2B	1030	1.54265	1.03788e-24	0.790807	2.58753	0.91378	1.44233	0.854168	2.75579	no	no
ENSG00000175329	ISX	91464	1.54704	6.00807e-42	5.78803	16.4023	6.35576	18.6241	6.82581	21.0722	no	no
ENSG00000162552	WNT4	54361	1.54803	7.80326e-19	0.549333	1.83464	0.58075	0.778436	0.581858	1.96356	no	no
ENSG00000256612	CYP2B7P	1556	1.55115	3.37336e-22	0.46704	2.26206	0.592731	2.45093	0.612122	2.02201	yes	yes
ENSG00000099260	PALMD	54873	1.55212	9.94399e-63	5.29836	15.1925	4.85916	7.60122	4.76796	14.4929	no	no
ENSG00000107738	VSIR	64115	1.56912	7.92261e-82	2.7042	6.51111	3.038	5.93694	2.80315	8.55354	no	no
ENSG00000198369	SPRED2	200734	1.57233	2.44279e-60	1.97354	5.70293	1.95564	2.08686	2.00314	6.18654	no	no
ENSG00000092969	TGFB2	7042	1.57502	2.21084e-43	0.783139	2.04467	0.909121	1.95601	0.837659	2.63733	no	no
ENSG00000167600	CYP2S1	29785	1.60002	7.39708e-30	1.15337	3.24158	1.32753	1.38707	1.03709	3.44338	no	no
ENSG00000145779	TNFAIP8	25816	1.66359	2.08303e-48	0.596345	2.19062	0.732735	0.676947	0.682168	2.29227	no	no
ENSG00000047457	CP	1356	1.6734	3.48183e-19	3.44776	9.63982	2.45031	4.68702	3.56426	13.6622	no	yes
ENSG00000231948	HS1BP3-IT1	100874343	1.67611	1.11973e-10	0.198902	1.60535	0.226234	0.257774	0.288027	1.60275	no	no
ENSG00000120708	TGFBI	7045	1.69403	2.53045e-43	2.83477	10.0248	2.50648	3.33661	3.01435	10.4652	yes	yes
ENSG00000178597	PSAPL1	768239	1.69573	3.70501e-25	0.482919	1.77731	0.602411	0.929925	0.61866	2.28283	no	no
ENSG00000160182	TFF1	7031	1.69599	3.21207e-14	1.36016	3.79398	1.37064	1.95809	1.2031	5.34509	no	no
ENSG00000060718	COL11A1	1301	1.7086	3.24905e-47	0.550518	1.67459	0.807919	2.44178	0.568237	1.98809	no	no
ENSG00000103534	TMC5	79838	1.71099	1.23359e-39	0.46005	2.05111	0.489913	0.638889	0.62498	2.20904	no	no
ENSG00000139410	SDSL	113675	1.71252	2.4805e-58	4.03163	12.715	3.74095	8.51037	3.09579	10.7298	yes	yes
ENSG00000146674	IGFBP3	3486	1.72181	1.27117e-20	4.59682	16.2065	5.94571	14.5115	4.89596	19.5635	no	no
ENSG00000163586	FABP1	2168	1.72671	2.34195e-74	109.409	293.099	84.6076	221.555	77.5286	267.716	no	no
ENSG00000162267	ITIH3	3699	1.7332	4.06413e-31	39.691	137.31	10.3807	16.5102	20.6034	76.7229	yes	yes
ENSG00000142627	EPHA2	1969	1.73797	6.65004e-82	4.5327	14.7905	4.92091	5.6339	4.05715	14.0708	yes	yes
ENSG00000171444	MCC	4163	1.74022	4.53779e-127	1.49805	4.86435	1.59011	2.55571	1.59966	5.47116	no	no
ENSG00000140961	OSGIN1	29948	1.76217	3.70599e-40	4.28201	16.9402	3.37135	8.8551	2.82599	10.5061	no	yes
ENSG00000119547	ONECUT2	9480	1.78246	8.74315e-17	0.776816	2.84668	0.602349	0.973156	0.598323	2.77546	no	no
ENSG00000132688	NES	10763	1.81601	2.37808e-40	0.561638	2.55309	0.639148	0.612794	0.594586	2.29853	no	no
ENSG00000137331	IER3	8870	1.83366	2.80473e-33	1.99681	6.03747	1.92755	2.036	1.26291	5.14564	no	no
ENSG00000105991	HOXA1	3198	1.84231	5.49666e-13	0.19223	1.38071	0.264558	1.54133	0.157572	1.19059	no	no
ENSG00000009694	TENM1	10178	1.8433	4.24757e-16	0.764795	4.75251	0.320587	0.555768	0.497203	2.59119	no	no
ENSG00000163825	RTP3	83597	1.85092	6.72995e-13	0.398094	3.12897	0.0195843	0.179149	0.173164	1.26336	yes	yes
ENSG00000112293	GPLD1	2822	1.87041	1.45853e-26	0.60412	1.96128	0.276049	0.384137	0.38282	1.66425	no	yes
ENSG00000166068	SPRED1	161742	1.88869	1.06119e-65	0.791853	2.8322	0.983142	0.9396	0.99584	3.91757	no	no
ENSG00000143867	OSR1	130497	1.89903	1.12651e-16	0.17348	1.33008	0.17486	0.420429	0.15263	0.874223	no	no
ENSG00000138678	GPAT3	84803	1.92276	4.69114e-62	0.788556	3.08371	1.07434	1.9553	1.16209	4.70798	no	no
ENSG00000158571	PFKFB1	5207	1.95506	2.1867e-24	2.81661	8.78588	0.608603	1.50253	0.827862	4.15599	yes	yes
ENSG00000113889	KNG1	3827	1.96454	1.04546e-49	35.56	117.711	13.7585	38.8187	23.7699	102.438	yes	yes
ENSG00000125968	ID1	3397	1.98694	2.50474e-16	2.45859	11.7852	2.82684	2.1914	1.83536	12.3598	no	no
ENSG00000107562	CXCL12	6387	1.99224	7.6899e-26	0.272653	1.76089	0.180533	0.321749	0.189821	0.966951	no	no
ENSG00000140297	GCNT3	9245	2.00627	4.77781e-76	2.2082	8.09829	2.71691	3.35329	2.60576	11.1709	no	no
ENSG00000248144	ADH1C	126	2.00971	9.49439e-19	2.6999	11.8976	2.73939	11.3701	2.03979	12.8094	no	no
ENSG00000198959	TGM2	7052	2.01917	4.54304e-76	7.2232	31.8692	8.39283	19.0714	9.03546	39.1638	no	no
ENSG00000005471	ABCB4	5244	2.03304	1.62356e-25	0.389148	1.69301	0.215555	0.471608	0.251577	1.34237	yes	yes
ENSG00000164056	SPRY1	10252	2.04085	4.41269e-90	0.849628	2.96561	0.837453	0.929419	0.782264	3.39777	no	no
ENSG00000138166	DUSP5	1847	2.09677	8.95065e-86	10.7483	42.8562	11.9196	15.5193	11.5424	52.7383	no	no
ENSG00000170537	TMC7	79905	2.10983	4.8267e-100	1.11891	5.48454	1.31449	1.43363	1.25445	5.71808	no	no
ENSG00000198650	TAT	6898	2.11542	1.44646e-33	1.69709	10.1462	1.21894	3.28663	2.42293	12.8072	yes	no
ENSG00000079385	CEACAM1	634	2.11747	7.67254e-85	1.80342	7.69947	1.83595	2.62574	2.1321	9.89139	no	no
ENSG00000120875	DUSP4	1846	2.24494	4.33741e-92	0.825526	3.88034	0.894291	1.23179	0.945918	4.82342	no	no
ENSG00000170231	FABP6	2172	2.24938	3.62456e-20	0.151139	3.07218	0.185654	0.149613	0.171392	1.62242	no	no
ENSG00000110092	CCND1	595	2.25738	2.39866e-78	1.19644	4.88174	1.1657	1.63092	1.12118	5.86659	no	no
ENSG00000111181	SLC6A12	6539	2.27583	1.84445e-35	0.61013	2.14591	0.326834	1.69908	0.36469	2.29446	yes	yes
ENSG00000106366	SERPINE1	5054	2.31521	1.46692e-35	1.77941	7.68745	1.03878	1.1865	1.12773	7.31037	no	no
ENSG00000164821	DEFA4	1669	2.32659	1.26311e-18	0.10033	4.56466	0	0.111639	0	1.47573	no	no
ENSG00000255974	CYP2A6	1548	2.38996	1.07706e-20	0.0391568	1.68996	0.0762906	0.201175	0.0645289	0.990625	no	yes
ENSG00000132185	FCRLA	84824	2.42599	3.05641e-31	0.473421	3.97447	0.327179	0.937559	0.278925	2.29602	no	no
ENSG00000139679	LPAR6	10161	2.59692	2.51396e-48	0.426423	2.66008	0.316384	0.531302	0.309929	2.4514	no	no
ENSG00000118523	CTGF	1490	2.61942	3.66833e-93	3.76066	19.1447	4.49299	5.42794	4.37644	30.3265	no	no
ENSG00000084110	HAL	3034	2.82986	2.67641e-94	1.84691	17.6769	1.65907	3.22125	1.70771	14.197	no	yes
ENSG00000119771	KLHL29	114818	2.86762	6.41538e-62	0.0974752	1.03515	0.0942865	0.124139	0.101959	0.967729	no	no
ENSG00000169436	COL22A1	169044	2.88556	5.65624e-56	0.299154	3.75665	0.28377	0.534557	0.214249	2.22497	no	no
ENSG00000138131	LOXL4	84171	2.90017	7.86534e-171	7.26036	68.5522	8.18427	10.6746	7.83288	63.794	no	no
ENSG00000073734	ABCB11	8647	2.98783	6.08725e-48	2.53927	10.8668	0.531819	2.20323	0.995853	12.615	yes	yes
ENSG00000176907	C8orf4	56892	3.10933	9.51911e-35	0.0773793	1.42121	0.0642426	0.0848441	0.0297679	1.42236	no	no
ENSG00000186198	SLC51B	123264	3.23008	2.05047e-189	6.74739	85.1367	5.81433	13.5636	7.1197	74.3038	yes	yes
ENSG00000136546	SCN7A	6332	3.52679	4.70275e-128	0.40089	6.299	0.396173	0.853033	0.362971	5.25555	no	no
ENSG00000115009	CCL20	6364	3.56639	1.25605e-62	1.20321	17.9923	1.26766	2.35231	1.39058	30.307	no	no
ENSG00000049768	FOXP3	50943	3.59342	1.29547e-49	0.590519	8.29301	0.0750668	0.0503947	0.0993111	4.23006	no	yes
ENSG00000144035	NAT8	9027	3.71342	6.70569e-76	0.429677	13.9687	0.426521	5.37663	0.389687	10.0968	no	yes
ENSG00000163993	S100P	6286	3.90807	3.76763e-131	1.06728	17.0263	1.03344	1.96851	1.19542	24.188	no	no
ENSG00000244405	ETV5	2119	4.00298	1.5465e-100	0.11462	3.75851	0.161605	0.27515	0.184231	4.68789	no	no
ENSG00000187678	SPRY4	81848	4.13533	2.74571e-78	0.103182	4.54673	0.138663	0.169651	0.0994873	4.15996	no	no
ENSG00000139318	DUSP6	1848	4.54304	5.67418e-235	0.406442	7.35344	0.305855	0.374569	0.238842	7.20941	no	no
ENSG00000003137	CYP26B1	56603	4.71663	5.88988e-132	0.308463	9.68894	0.411367	5.8838	0.305196	15.7096	no	no
ENSG00000175832	ETV4	2118	4.87621	1.15325e-150	0.0596415	4.65042	0.067724	0.168403	0.0824669	4.48173	no	no
ENSG00000131910	NR0B2	8431	5.1097	5.03953e-108	0.880713	68.265	0.445181	2.49467	0.30774	51.1601	yes	yes
ENSG00000072694	FCGR2B	2213	5.19626	1.19908e-130	0.00665051	1.47874	0.00687914	0.0415335	0.00731848	1.44288	no	no
ENSG00000162344	FGF19	9965	5.9912	1.54736e-221	0.123659	17.4864	0.0906186	0.22179	0.107579	15.8219	yes	yes
ENSG00000095596	CYP26A1	1592	6.72045	9.97363e-297	0.0233053	19.2113	0.0261731	15.6019	0.0328289	16.4981	yes	yes

## Sheet: C. KO trt vs unt
ensembl.ID	symbol	NCBI.gene.ID	log2FoldChange	padj	WT.untreated.mean.fpkm	WT.treated.mean.fpkm	KO.untreated.mean.fpkm	KO.treated.mean.fpkm	R436H.untreated.mean.fpkm	R436H.treated.mean.fpkm	ChIP.dmso	ChIP.agonist
ENSG00000167910	CYP7A1	1581	-1.11729	7.74874e-05	10.8449	0.00426885	13.169	4.89915	11.136	0.0177129	no	no
ENSG00000158571	PFKFB1	5207	1.03126	6.11254e-06	2.81661	8.78588	0.608603	1.50253	0.827862	4.15599	yes	yes
ENSG00000092969	TGFB2	7042	1.04794	1.58669e-18	0.783139	2.04467	0.909121	1.95601	0.837659	2.63733	no	no
ENSG00000164488	DACT2	168002	1.04829	2.24058e-15	1.53151	3.89672	1.40311	3.04168	1.37117	3.17688	no	no
ENSG00000189337	KAZN	23254	1.05907	1.95562e-41	0.645883	1.2107	0.564205	1.19659	0.599344	1.18427	no	no
ENSG00000145692	BHMT	635	1.06285	3.46552e-20	10.5497	1.29507	6.43167	13.8893	6.77245	1.23881	no	no
ENSG00000124212	PTGIS	5740	1.06514	1.60599e-20	0.872933	1.5217	0.864468	1.87424	1.10915	2.04239	no	no
ENSG00000128655	PDE11A	50940	1.07952	1.179e-06	0.703022	0.998294	0.663539	1.61642	0.783925	1.57382	yes	no
ENSG00000146674	IGFBP3	3486	1.10823	5.93954e-08	4.59682	16.2065	5.94571	14.5115	4.89596	19.5635	no	no
ENSG00000164406	LEAP2	116842	1.12516	1.06268e-19	6.08119	10.5894	6.02764	13.7395	5.20246	13.611	no	yes
ENSG00000111713	GYS2	2998	1.12736	2.83541e-14	0.726578	1.66181	0.66663	1.55336	0.516661	1.5975	no	no
ENSG00000198959	TGM2	7052	1.12847	7.70354e-23	7.2232	31.8692	8.39283	19.0714	9.03546	39.1638	no	no
ENSG00000139410	SDSL	113675	1.13328	3.54753e-25	4.03163	12.715	3.74095	8.51037	3.09579	10.7298	yes	yes
ENSG00000186198	SLC51B	123264	1.14811	2.83333e-21	6.74739	85.1367	5.81433	13.5636	7.1197	74.3038	yes	yes
ENSG00000132185	FCRLA	84824	1.17601	8.76018e-07	0.473421	3.97447	0.327179	0.937559	0.278925	2.29602	no	no
ENSG00000130600	H19	283120	1.19656	1.27237e-09	668.324	1164.7	340.245	889.204	394.687	917.897	no	no
ENSG00000198650	TAT	6898	1.22632	2.24485e-10	1.69709	10.1462	1.21894	3.28663	2.42293	12.8072	yes	no
ENSG00000226416	MRPL23-AS1	100133545	1.23519	3.56192e-10	1.73631	4.16377	0.788688	2.17402	1.47263	3.52514	no	no
ENSG00000140961	OSGIN1	29948	1.29649	4.29629e-21	4.28201	16.9402	3.37135	8.8551	2.82599	10.5061	no	yes
ENSG00000264424	MYH4	4622	1.31484	3.24352e-19	0.655542	3.51031	0.785944	2.11392	0.848884	2.55906	no	no
ENSG00000103489	XYLT1	64131	1.33448	2.93623e-25	0.356711	0.666272	0.375543	1.00422	0.452534	0.883358	no	no
ENSG00000163586	FABP1	2168	1.34115	1.28241e-43	109.409	293.099	84.6076	221.555	77.5286	267.716	no	no
ENSG00000113889	KNG1	3827	1.38791	8.67733e-24	35.56	117.711	13.7585	38.8187	23.7699	102.438	yes	yes
ENSG00000181218	HIST3H2A	92815	1.39534	3.59032e-24	6.80692	18.0501	6.64678	18.775	5.33139	16.7005	no	no
ENSG00000121207	LRAT	9227	1.41464	1.45867e-46	2.34306	3.50084	2.42412	6.69738	2.51284	4.56948	yes	yes
ENSG00000131910	NR0B2	8431	1.46988	2.33121e-08	0.880713	68.265	0.445181	2.49467	0.30774	51.1601	yes	yes
ENSG00000175329	ISX	91464	1.4739	6.43497e-37	5.78803	16.4023	6.35576	18.6241	6.82581	21.0722	no	no
ENSG00000060718	COL11A1	1301	1.52107	5.391e-39	0.550518	1.67459	0.807919	2.44178	0.568237	1.98809	no	no
ENSG00000159650	UROC1	131669	1.53623	6.20466e-14	7.19515	17.4444	1.03904	3.83968	2.25474	7.01415	no	yes
ENSG00000073734	ABCB11	8647	1.56269	3.62833e-12	2.53927	10.8668	0.531819	2.20323	0.995853	12.615	yes	yes
ENSG00000248144	ADH1C	126	1.57042	1.03912e-10	2.6999	11.8976	2.73939	11.3701	2.03979	12.8094	no	no
ENSG00000165471	MBL2	4153	1.66544	3.11843e-44	0.862495	1.54846	1.07073	3.60376	1.03313	1.85865	yes	yes
ENSG00000105991	HOXA1	3198	1.73812	8.4371e-11	0.19223	1.38071	0.264558	1.54133	0.157572	1.19059	no	no
ENSG00000256612	CYP2B7P	1556	1.84862	1.43788e-30	0.46704	2.26206	0.592731	2.45093	0.612122	2.02201	yes	yes
ENSG00000111181	SLC6A12	6539	2.01787	1.43111e-26	0.61013	2.14591	0.326834	1.69908	0.36469	2.29446	yes	yes
ENSG00000144035	NAT8	9027	2.83781	3.51324e-43	0.429677	13.9687	0.426521	5.37663	0.389687	10.0968	no	yes
ENSG00000204872	NAT8B	51471	2.89056	3.12388e-35	0.212938	1.19057	0.297601	4.08101	0.198767	1.01872	no	no
ENSG00000003137	CYP26B1	56603	3.16702	6.16991e-59	0.308463	9.68894	0.411367	5.8838	0.305196	15.7096	no	no
ENSG00000095596	CYP26A1	1592	6.73467	3.37174e-296	0.0233053	19.2113	0.0261731	15.6019	0.0328289	16.4981	yes	yes

## Sheet: D. R436H untrt vs WT untrt
ensembl.ID	symbol	NCBI.gene.ID	log2FoldChange	padj	WT.untreated.mean.fpkm	WT.treated.mean.fpkm	KO.untreated.mean.fpkm	KO.treated.mean.fpkm	R436H.untreated.mean.fpkm	R436H.treated.mean.fpkm	ChIP.dmso	ChIP.agonist
ENSG00000148386	LCN9	392399	-1.78382	6.29411e-24	13.0106	10.3307	3.87667	2.80703	3.25538	2.65795	no	no
ENSG00000184502	GAST	2520	-1.77459	1.39631e-16	6.69674	6.7376	3.38024	3.07737	1.47714	2.14475	no	no
ENSG00000158571	PFKFB1	5207	-1.46515	9.47343e-13	2.81661	8.78588	0.608603	1.50253	0.827862	4.15599	yes	yes
ENSG00000049768	FOXP3	50943	-1.41311	2.0609e-07	0.590519	8.29301	0.0750668	0.0503947	0.0993111	4.23006	no	yes
ENSG00000159650	UROC1	131669	-1.41227	5.06439e-12	7.19515	17.4444	1.03904	3.83968	2.25474	7.01415	no	yes
ENSG00000250799	PRODH2	58510	-1.31113	5.95367e-11	2.23001	1.40871	0.723876	1.27731	0.778172	0.584185	no	no
ENSG00000255823	MTRNR2L8	100463486	-1.22108	1.33448e-12	8.11757	8.74215	4.95179	5.21857	3.15625	3.47616	no	no
ENSG00000061656	SPAG4	6676	-1.19851	2.04713e-06	2.62196	1.67176	1.56368	1.49167	0.878145	0.600794	no	no
ENSG00000278791	MIR6723	102465432	-1.1146	2.61713e-05	34.5212	25.4708	15.3432	15.717	12.0606	9.8843	no	no
ENSG00000125735	TNFSF14	8740	-1.10006	5.90025e-07	9.49552	8.64776	4.01813	3.16971	3.80308	3.17669	no	no
ENSG00000281189	GHET1	102723099	-1.06331	3.79144e-05	1.1549	0.960793	0.705076	0.46996	0.432885	0.491183	no	no
ENSG00000073734	ABCB11	8647	-1.06167	4.24969e-06	2.53927	10.8668	0.531819	2.20323	0.995853	12.615	yes	yes
ENSG00000269028	MTRNR2L12	100462981	-1.03687	4.7791e-17	50.5022	52.3994	30.6645	30.2591	23.6956	20.7576	no	no
ENSG00000210082	MT-RNR2	4550	-1.00391	3.5073e-16	5299.42	5419.79	3247.92	3255.91	2548.08	2273.62	no	no
ENSG00000001630	CYP51A1	1595	1.01342	5.80187e-10	0.594665	0.406846	0.975946	1.06228	1.28604	1.31871	no	no

## Sheet: E. R436H trt vs WT trt
ensembl.ID	symbol	NCBI.gene.ID	log2FoldChange	padj	WT.untreated.mean.fpkm	WT.treated.mean.fpkm	KO.untreated.mean.fpkm	KO.treated.mean.fpkm	R436H.untreated.mean.fpkm	R436H.treated.mean.fpkm	ChIP.dmso	ChIP.agonist
ENSG00000121769	FABP3	2170	-2.54358	2.8909e-38	1.57458	17.7794	1.24881	0.87245	1.33085	2.34183	no	yes
ENSG00000160097	FNDC5	252995	-1.84579	1.86462e-16	0.181942	1.09309	0.119322	0.134409	0.177622	0.237107	yes	yes
ENSG00000148386	LCN9	392399	-1.73777	6.09139e-23	13.0106	10.3307	3.87667	2.80703	3.25538	2.65795	no	no
ENSG00000261456	TUBB8	347688	-1.54352	3.71058e-18	1.08622	0.923899	0.56486	0.59357	0.550702	0.267862	no	no
ENSG00000184502	GAST	2520	-1.38578	2.59169e-11	6.69674	6.7376	3.38024	3.07737	1.47714	2.14475	no	no
ENSG00000164821	DEFA4	1669	-1.3369	7.89771e-07	0.10033	4.56466	0	0.111639	0	1.47573	no	no
ENSG00000269028	MTRNR2L12	100462981	-1.26717	3.6664e-26	50.5022	52.3994	30.6645	30.2591	23.6956	20.7576	no	no
ENSG00000125735	TNFSF14	8740	-1.19732	2.03297e-08	9.49552	8.64776	4.01813	3.16971	3.80308	3.17669	no	no
ENSG00000255823	MTRNR2L8	100463486	-1.19311	1.40979e-12	8.11757	8.74215	4.95179	5.21857	3.15625	3.47616	no	no
ENSG00000210082	MT-RNR2	4550	-1.1908	1.76755e-23	5299.42	5419.79	3247.92	3255.91	2548.08	2273.62	no	no
ENSG00000183747	ACSM2A	123876	-1.14853	1.50639e-15	13.7223	3.88519	8.57336	8.37078	8.84967	1.63292	no	no
ENSG00000159650	UROC1	131669	-1.14028	1.41171e-08	7.19515	17.4444	1.03904	3.83968	2.25474	7.01415	no	yes
ENSG00000211459	MT-RNR1	4549	-1.13406	1.62062e-29	1447.11	1418.51	904.041	886.204	734.255	627.962	no	no
ENSG00000254338	MAFA-AS1	104326051	-1.11237	3.2456e-06	0.978902	4.06493	0.430537	0.344292	0.427941	1.67011	no	no
ENSG00000240288	GHRLOS	100126793	-1.07744	4.50346e-08	1.23536	1.10215	1.08599	0.651269	0.71777	0.451648	no	no
ENSG00000198520	C1orf228	339541	-1.06853	1.21399e-08	0.801338	1.13457	0.696361	0.579181	0.59421	0.486733	no	no
ENSG00000061656	SPAG4	6676	-1.06526	2.25078e-05	2.62196	1.67176	1.56368	1.49167	0.878145	0.600794	no	no
ENSG00000163825	RTP3	83597	-1.06013	5.41633e-05	0.398094	3.12897	0.0195843	0.179149	0.173164	1.26336	yes	yes
ENSG00000250799	PRODH2	58510	-1.05894	2.10464e-07	2.23001	1.40871	0.723876	1.27731	0.778172	0.584185	no	no
ENSG00000128298	BAIAP2L2	80115	-1.05606	3.06835e-15	1.58032	4.17067	1.18012	0.926887	1.0391	1.92244	no	yes
ENSG00000138075	ABCG5	64240	-1.04985	3.42508e-07	3.21519	1.76492	1.76301	1.89562	2.40802	0.730422	yes	yes
ENSG00000186732	MPPED1	758	-1.04442	1.52013e-05	1.60215	1.79539	0.837144	0.68188	1.00774	0.707124	no	no
ENSG00000272681	FAM223B	286967	-1.03615	1.42005e-05	0.647044	1.91046	0.543573	0.418888	0.487073	0.806043	no	no
ENSG00000198712	MT-CO2	4513	-1.03436	3.6664e-26	9266.81	8075.75	5841.95	5375.18	4957.95	3846.88	no	no
ENSG00000198804	MT-CO1	4512	-1.02672	4.56537e-18	12946.5	11487.1	8030.72	7727.12	6714.19	5435.65	no	no
ENSG00000037749	MFAP3	4238	1.02937	3.70953e-18	1.55253	1.56469	2.26756	2.58418	2.73178	3.31063	no	yes
ENSG00000140465	CYP1A1	1543	1.06517	2.03035e-12	2.02631	1.27914	2.28661	4.76296	2.43378	2.87354	no	no
ENSG00000001630	CYP51A1	1595	1.51412	9.1378e-21	0.594665	0.406846	0.975946	1.06228	1.28604	1.31871	no	no

## Sheet: F. KO trt vs WT trt
ensembl.ID	symbol	NCBI.gene.ID	log2FoldChange	padj	WT.untreated.mean.fpkm	WT.treated.mean.fpkm	KO.untreated.mean.fpkm	KO.treated.mean.fpkm	R436H.untreated.mean.fpkm	R436H.treated.mean.fpkm	ChIP.dmso	ChIP.agonist
ENSG00000162344	FGF19	9965	-5.5603	1.32726e-215	0.123659	17.4864	0.0906186	0.22179	0.107579	15.8219	yes	yes
ENSG00000049768	FOXP3	50943	-4.70057	8.91976e-84	0.590519	8.29301	0.0750668	0.0503947	0.0993111	4.23006	no	yes
ENSG00000072694	FCGR2B	2213	-4.41786	6.84476e-111	0.00665051	1.47874	0.00687914	0.0415335	0.00731848	1.44288	no	no
ENSG00000175832	ETV4	2118	-4.30321	2.56373e-136	0.0596415	4.65042	0.067724	0.168403	0.0824669	4.48173	no	no
ENSG00000139318	DUSP6	1848	-4.04336	1.84458e-213	0.406442	7.35344	0.305855	0.374569	0.238842	7.20941	no	no
ENSG00000131910	NR0B2	8431	-3.78167	7.82278e-62	0.880713	68.265	0.445181	2.49467	0.30774	51.1601	yes	yes
ENSG00000187678	SPRY4	81848	-3.77863	5.03851e-67	0.103182	4.54673	0.138663	0.169651	0.0994873	4.15996	no	no
ENSG00000121769	FABP3	2170	-3.66318	3.24288e-76	1.57458	17.7794	1.24881	0.87245	1.33085	2.34183	no	yes
ENSG00000164821	DEFA4	1669	-3.30798	1.04605e-37	0.10033	4.56466	0	0.111639	0	1.47573	no	no
ENSG00000244405	ETV5	2119	-3.27932	3.42381e-70	0.11462	3.75851	0.161605	0.27515	0.184231	4.68789	no	no
ENSG00000170231	FABP6	2172	-3.13152	3.0158e-39	0.151139	3.07218	0.185654	0.149613	0.171392	1.62242	no	no
ENSG00000133710	SPINK5	11005	-3.11268	2.33247e-100	1.68133	2.05298	0.187935	0.18261	2.02687	1.70535	no	no
ENSG00000163825	RTP3	83597	-2.88715	3.62067e-31	0.398094	3.12897	0.0195843	0.179149	0.173164	1.26336	yes	yes
ENSG00000163993	S100P	6286	-2.83702	8.08317e-74	1.06728	17.0263	1.03344	1.96851	1.19542	24.188	no	no
ENSG00000162267	ITIH3	3699	-2.79582	2.47333e-80	39.691	137.31	10.3807	16.5102	20.6034	76.7229	yes	yes
ENSG00000119771	KLHL29	114818	-2.73087	3.1017e-58	0.0974752	1.03515	0.0942865	0.124139	0.101959	0.967729	no	no
ENSG00000176907	C8orf4	56892	-2.70666	8.03853e-27	0.0773793	1.42121	0.0642426	0.0848441	0.0297679	1.42236	no	no
ENSG00000136546	SCN7A	6332	-2.67371	1.22493e-79	0.40089	6.299	0.396173	0.853033	0.362971	5.25555	no	no
ENSG00000138131	LOXL4	84171	-2.57465	6.72094e-136	7.26036	68.5522	8.18427	10.6746	7.83288	63.794	no	no
ENSG00000186198	SLC51B	123264	-2.54254	9.91899e-126	6.74739	85.1367	5.81433	13.5636	7.1197	74.3038	yes	yes
ENSG00000254338	MAFA-AS1	104326051	-2.54041	2.48413e-26	0.978902	4.06493	0.430537	0.344292	0.427941	1.67011	no	no
ENSG00000169436	COL22A1	169044	-2.48504	1.70422e-44	0.299154	3.75665	0.28377	0.534557	0.214249	2.22497	no	no
ENSG00000009694	TENM1	10178	-2.4406	8.91558e-28	0.764795	4.75251	0.320587	0.555768	0.497203	2.59119	no	no
ENSG00000160097	FNDC5	252995	-2.42207	9.39795e-28	0.181942	1.09309	0.119322	0.134409	0.177622	0.237107	yes	yes
ENSG00000115009	CCL20	6364	-2.37578	3.3355e-28	1.20321	17.9923	1.26766	2.35231	1.39058	30.307	no	no
ENSG00000106366	SERPINE1	5054	-2.32113	8.90795e-36	1.77941	7.68745	1.03878	1.1865	1.12773	7.31037	no	no
ENSG00000084110	HAL	3034	-2.28779	1.87181e-63	1.84691	17.6769	1.65907	3.22125	1.70771	14.197	no	yes
ENSG00000255974	CYP2A6	1548	-2.26222	2.73411e-19	0.0391568	1.68996	0.0762906	0.201175	0.0645289	0.990625	no	yes
ENSG00000203697	CAPN8	388743	-2.2552	1.01565e-33	0.537415	1.87147	0.40212	0.298437	0.643345	1.63835	no	no
ENSG00000163958	ZDHHC19	131540	-2.2457	6.77662e-19	0.368947	1.15546	0.129906	0.112267	0.150214	0.563508	yes	yes
ENSG00000170345	FOS	2353	-2.23028	1.45456e-48	0.542478	1.83829	0.492879	0.333702	0.549472	1.57411	no	no
ENSG00000158571	PFKFB1	5207	-2.21775	6.34162e-33	2.81661	8.78588	0.608603	1.50253	0.827862	4.15599	yes	yes
ENSG00000122223	CD244	51744	-2.16783	1.52128e-65	1.98026	7.4131	1.67991	1.49704	2.1243	5.92249	yes	yes
ENSG00000107562	CXCL12	6387	-2.15831	1.158e-32	0.272653	1.76089	0.180533	0.321749	0.189821	0.966951	no	no
ENSG00000174358	SLC6A19	340024	-2.11272	8.63994e-31	0.651674	1.9533	0.459774	0.35959	0.486434	1.54944	no	no
ENSG00000112293	GPLD1	2822	-2.08278	4.45691e-33	0.60412	1.96128	0.276049	0.384137	0.38282	1.66425	no	yes
ENSG00000139679	LPAR6	10161	-2.06769	9.52364e-33	0.426423	2.66008	0.316384	0.531302	0.309929	2.4514	no	no
ENSG00000128298	BAIAP2L2	80115	-2.021	7.49115e-50	1.58032	4.17067	1.18012	0.926887	1.0391	1.92244	no	yes
ENSG00000205866	FAM99A	387742	-2.00296	1.28248e-17	1.58484	3.73294	0.577774	0.584145	1.24099	1.82884	no	no
ENSG00000163959	SLC51A	200931	-1.95988	2.57909e-48	6.78638	20.6694	3.16478	4.80439	6.58936	19.0876	yes	yes
ENSG00000171703	TCEA2	6919	-1.92817	1.39475e-80	3.84838	12.8126	3.04157	3.19278	3.34035	7.18468	yes	yes
ENSG00000132688	NES	10763	-1.91986	1.07618e-45	0.561638	2.55309	0.639148	0.612794	0.594586	2.29853	no	no
ENSG00000073734	ABCB11	8647	-1.90855	6.2115e-20	2.53927	10.8668	0.531819	2.20323	0.995853	12.615	yes	yes
ENSG00000165795	NDRG2	57447	-1.88841	7.6084e-73	6.91621	20.846	5.37584	5.32298	5.87582	10.6832	yes	yes
ENSG00000118473	SGIP1	84251	-1.88431	2.35669e-53	0.681774	1.75326	0.581131	0.439627	0.563182	1.1556	yes	yes
ENSG00000159650	UROC1	131669	-1.8814	6.30703e-23	7.19515	17.4444	1.03904	3.83968	2.25474	7.01415	no	yes
ENSG00000170537	TMC7	79905	-1.86907	2.02791e-80	1.11891	5.48454	1.31449	1.43363	1.25445	5.71808	no	no
ENSG00000134323	MYCN	4613	-1.83991	1.01565e-33	1.18562	2.03927	0.702954	0.497584	0.838616	1.70076	no	no
ENSG00000132185	FCRLA	84824	-1.77717	2.17607e-18	0.473421	3.97447	0.327179	0.937559	0.278925	2.29602	no	no
ENSG00000125968	ID1	3397	-1.76836	5.08422e-13	2.45859	11.7852	2.82684	2.1914	1.83536	12.3598	no	no
ENSG00000182230	FAM153B	202134	-1.76209	7.67204e-15	0.460512	1.75389	0.499044	0.368864	0.388201	0.918536	no	no
ENSG00000231948	HS1BP3-IT1	100874343	-1.76187	1.131e-11	0.198902	1.60535	0.226234	0.257774	0.288027	1.60275	no	no
ENSG00000237686		101929705	-1.72373	8.36867e-16	1.62541	5.25988	1.17653	1.22103	0.922089	2.52371	no	no
ENSG00000156096	UGT2B4	7363	-1.71999	3.95755e-22	8.95861	32.2074	7.39647	8.26684	9.87504	30.0871	no	no
ENSG00000205865	FAM99B	100132464	-1.71399	1.76645e-13	1.50017	3.19179	0.754577	0.665547	1.2727	1.91596	no	no
ENSG00000118523	CTGF	1490	-1.70576	7.64765e-40	3.76066	19.1447	4.49299	5.42794	4.37644	30.3265	no	no
ENSG00000272681	FAM223B	286967	-1.69854	3.67383e-13	0.647044	1.91046	0.543573	0.418888	0.487073	0.806043	no	no
ENSG00000148386	LCN9	392399	-1.66377	2.61213e-22	13.0106	10.3307	3.87667	2.80703	3.25538	2.65795	no	no
ENSG00000164056	SPRY1	10252	-1.61775	6.32522e-60	0.849628	2.96561	0.837453	0.929419	0.782264	3.39777	no	no
ENSG00000145779	TNFAIP8	25816	-1.61431	1.18838e-45	0.596345	2.19062	0.732735	0.676947	0.682168	2.29227	no	no
ENSG00000109181	UGT2B10	7365	-1.61312	1.78574e-16	17.7093	37.4378	8.44385	10.0086	10.7361	29.904	yes	yes
ENSG00000005471	ABCB4	5244	-1.59146	1.92155e-16	0.389148	1.69301	0.215555	0.471608	0.251577	1.34237	yes	yes
ENSG00000120875	DUSP4	1846	-1.58512	2.88026e-47	0.825526	3.88034	0.894291	1.23179	0.945918	4.82342	no	no
ENSG00000103534	TMC5	79838	-1.58059	5.75743e-34	0.46005	2.05111	0.489913	0.638889	0.62498	2.20904	no	no
ENSG00000135226	UGT2B28	54490	-1.57356	1.70332e-14	1.62569	4.48411	1.84733	1.19532	2.03378	4.35281	no	no
ENSG00000249201		101928857	-1.55975	1.45354e-29	6.1499	14.9739	5.16873	4.67533	5.01752	9.01428	no	no
ENSG00000182782	HCAR2	338442	-1.53296	2.51964e-21	2.86087	9.53305	2.95888	2.93291	3.22231	10.3751	no	no
ENSG00000183856	IQGAP3	128239	-1.51961	1.25531e-32	0.989908	1.76715	0.597519	0.575878	0.694244	1.08871	no	no
ENSG00000166068	SPRED1	161742	-1.51947	6.65524e-42	0.791853	2.8322	0.983142	0.9396	0.99584	3.91757	no	no
ENSG00000173110	HSPA6	3310	-1.50627	2.33616e-20	0.533266	2.49404	0.657754	0.794639	0.503689	1.44278	no	no
ENSG00000110092	CCND1	595	-1.5008	4.53699e-36	1.19644	4.88174	1.1657	1.63092	1.12118	5.86659	no	no
ENSG00000120708	TGFBI	7045	-1.49819	6.22652e-34	2.83477	10.0248	2.50648	3.33661	3.01435	10.4652	yes	yes
ENSG00000113889	KNG1	3827	-1.49458	7.0549e-29	35.56	117.711	13.7585	38.8187	23.7699	102.438	yes	yes
ENSG00000131471	AOC3	8639	-1.4903	4.8303e-33	3.15519	10.0273	2.97599	3.35451	3.01559	7.86484	yes	yes
ENSG00000079385	CEACAM1	634	-1.48571	2.54674e-42	1.80342	7.69947	1.83595	2.62574	2.1321	9.89139	no	no
ENSG00000104537	ANXA13	312	-1.45926	2.74177e-14	1.38846	3.16138	1.02654	0.964371	1.48394	4.30555	no	no
ENSG00000137331	IER3	8870	-1.45053	4.06512e-23	1.99681	6.03747	1.92755	2.036	1.26291	5.14564	no	no
ENSG00000151689	INPP1	3628	-1.44167	1.37818e-152	5.28396	13.9091	5.3256	5.06219	5.22111	11.5523	yes	yes
ENSG00000185022	MAFF	23764	-1.44113	7.45412e-48	2.31401	5.91049	2.0844	2.09898	1.96245	5.5142	yes	yes
ENSG00000198650	TAT	6898	-1.43444	1.05887e-15	1.69709	10.1462	1.21894	3.28663	2.42293	12.8072	yes	no
ENSG00000198369	SPRED2	200734	-1.40366	2.51436e-48	1.97354	5.70293	1.95564	2.08686	2.00314	6.18654	no	no
ENSG00000138166	DUSP5	1847	-1.40279	1.1076e-38	10.7483	42.8562	11.9196	15.5193	11.5424	52.7383	no	no
ENSG00000172731	LRRC20	55222	-1.39883	8.63603e-28	2.23017	4.70944	1.2665	1.68275	1.33269	3.40682	yes	yes
ENSG00000196611	MMP1	4312	-1.39025	7.04815e-10	0.303104	1.05069	0.302658	0.309512	0.354646	1.25302	no	no
ENSG00000255398	HCAR3	8843	-1.3867	1.14595e-16	1.56731	4.9889	1.39232	1.70739	2.06739	6.58814	no	no
ENSG00000102359	SRPX2	27286	-1.38401	1.78557e-15	1.09269	1.37103	0.646387	0.454895	0.727435	1.24285	no	no
ENSG00000156127	BATF	10538	-1.36226	5.35199e-10	0.666714	2.21741	0.653378	0.703209	0.640539	1.6059	no	no
ENSG00000234906	APOC2	344	-1.36138	3.09025e-14	6.29191	10.5949	3.93458	3.61592	4.66263	6.69971	yes	yes
ENSG00000213759	UGT2B11	10720	-1.35288	2.5993e-09	14.5747	38.9861	18.8087	11.7645	20.5478	41.8945	no	no
ENSG00000142627	EPHA2	1969	-1.35155	5.55808e-51	4.5327	14.7905	4.92091	5.6339	4.05715	14.0708	yes	yes
ENSG00000143867	OSR1	130497	-1.34751	3.89187e-09	0.17348	1.33008	0.17486	0.420429	0.15263	0.874223	no	no
ENSG00000136158	SPRY2	10253	-1.32202	4.25087e-58	2.80495	7.31698	2.87102	2.85796	2.75825	8.10436	no	no
ENSG00000103460	TOX3	27324	-1.30538	7.71637e-62	1.53571	4.40391	1.53216	1.74878	1.68427	4.79739	no	no
ENSG00000165359	INTS6L	203522	-1.29527	4.05488e-36	1.79356	4.03268	1.70824	1.58352	1.5925	3.6535	no	no
ENSG00000204282	TNRC6C-AS1	100131096	-1.27941	3.21598e-19	1.32691	2.96586	1.07017	1.13847	0.906156	1.67838	no	no
ENSG00000119547	ONECUT2	9480	-1.2614	1.03032e-08	0.776816	2.84668	0.602349	0.973156	0.598323	2.77546	no	no
ENSG00000147168	IL2RG	3561	-1.25968	2.04733e-14	2.13266	4.93482	1.90121	1.86588	2.68743	5.62861	no	no
ENSG00000082556	OPRK1	4986	-1.24962	1.59681e-09	0.977178	1.06041	0.445066	0.373	0.605058	0.595924	no	no
ENSG00000135074	ADAM19	8728	-1.23972	1.03633e-24	0.438487	1.07675	0.430057	0.434575	0.438452	1.03711	no	yes
ENSG00000144035	NAT8	9027	-1.23869	2.25967e-11	0.429677	13.9687	0.426521	5.37663	0.389687	10.0968	no	yes
ENSG00000179914	ITLN1	55600	-1.22599	4.53986e-10	1.62827	4.19893	1.50554	1.55531	1.48141	3.56668	no	no
ENSG00000140297	GCNT3	9245	-1.21632	2.93048e-28	2.2082	8.09829	2.71691	3.35329	2.60576	11.1709	no	no
ENSG00000122417	ODF2L	57489	-1.21563	2.81301e-17	1.19352	2.44149	1.03143	0.98071	0.918837	1.50128	no	no
ENSG00000125735	TNFSF14	8740	-1.20067	9.78727e-09	9.49552	8.64776	4.01813	3.16971	3.80308	3.17669	no	no
ENSG00000163393	SLC22A15	55356	-1.19963	6.84375e-19	0.64535	1.36667	0.602822	0.562047	0.60027	1.29099	no	no
ENSG00000170525	PFKFB3	5209	-1.18785	3.42841e-47	6.527	17.7612	7.04018	7.63337	6.47529	17.8668	no	no
ENSG00000186806	VSIG10L	147645	-1.17342	1.34727e-51	2.30411	4.93701	1.96121	2.14785	1.70792	3.60902	no	yes
ENSG00000165752	STK32C	282974	-1.16987	1.33636e-13	0.842473	1.60835	0.758591	0.660539	0.690041	0.918207	no	no
ENSG00000198758	EPS8L3	79574	-1.15896	6.53048e-09	10.6704	10.3675	8.25392	3.98252	10.3845	8.21917	no	no
ENSG00000173846	PLK3	1263	-1.15721	2.32398e-27	2.27511	5.06854	2.60112	2.1963	2.20583	4.2968	no	no
ENSG00000170542	SERPINB9	5272	-1.14845	1.28801e-31	3.15209	9.75607	3.43682	4.27803	3.12327	8.04351	no	no
ENSG00000167600	CYP2S1	29785	-1.14008	4.92596e-16	1.15337	3.24158	1.32753	1.38707	1.03709	3.44338	no	no
ENSG00000161653	NAGS	162417	-1.13585	6.70261e-11	2.8933	4.31816	1.40604	1.7814	1.9697	3.66976	no	no
ENSG00000222009	BTBD19	149478	-1.11873	1.14821e-12	0.852459	1.99804	1.01195	0.851104	1.07554	1.54639	no	no
ENSG00000225329	LHFPL3-AS2	723809	-1.11375	2.12125e-06	0.953577	1.81496	0.898949	0.66729	1.18116	1.8876	no	no
ENSG00000269335	IKBKG	8517	-1.1083	2.08027e-76	10.7846	22.8214	10.2049	10.4799	9.43486	17.6819	no	no
ENSG00000173210	ABLIM3	22885	-1.10429	9.1362e-35	4.07798	8.43267	2.98514	3.83349	3.69597	7.96543	yes	yes
ENSG00000162552	WNT4	54361	-1.09866	5.52713e-10	0.549333	1.83464	0.58075	0.778436	0.581858	1.96356	no	no
ENSG00000224597	SVIL-AS1	102724316	-1.0913	0.000135921	1.07476	1.06847	0.287621	0.25757	0.939351	0.965261	no	no
ENSG00000146038	DCDC2	51473	-1.08703	2.49098e-24	4.69857	10.8154	4.55353	4.92584	5.61835	12.7096	no	no
ENSG00000186732	MPPED1	758	-1.08449	4.63143e-06	1.60215	1.79539	0.837144	0.68188	1.00774	0.707124	no	no
ENSG00000163762	TM4SF18	116441	-1.08438	1.01041e-26	3.57036	8.15583	4.11066	3.73368	4.64084	9.85551	no	no
ENSG00000047936	ROS1	6098	-1.08028	1.07785e-11	0.430255	1.55784	0.351497	0.686866	0.559577	1.42028	no	no
ENSG00000107338	SHB	6461	-1.07842	4.7317e-24	1.34516	2.60501	1.04995	1.19975	0.965256	1.85151	yes	yes
ENSG00000156587	UBE2L6	9246	-1.0738	1.58428e-15	4.80371	11.0723	4.46772	4.99649	4.88323	7.99371	no	no
ENSG00000255240		283194	-1.0707	4.72608e-09	0.398428	1.10858	0.411195	0.477833	0.318789	0.859611	no	no
ENSG00000120738	EGR1	1958	-1.06945	2.57747e-13	1.08934	1.66851	1.06921	0.745408	1.27025	1.6717	no	no
ENSG00000099958	DERL3	91319	-1.06749	2.82147e-15	8.43974	13.1437	6.43181	5.95416	5.14945	9.08794	no	no
ENSG00000124143	ARHGAP40	343578	-1.066	4.13736e-18	2.23884	3.99726	2.19453	1.82815	1.897	2.93406	no	no
ENSG00000152932	RAB3C	115827	-1.06148	2.22508e-23	0.829015	1.55353	0.76393	0.721021	0.963861	1.72373	no	no
ENSG00000163638	ADAMTS9	56999	-1.06029	3.40756e-33	1.79282	4.28863	1.75275	2.0141	1.65866	4.26777	no	no
ENSG00000134363	FST	10468	-1.05845	2.65161e-25	2.3951	4.73542	2.61502	2.21571	2.25025	3.56959	no	yes
ENSG00000141524	TMC6	11322	-1.05728	1.1599e-46	2.78163	6.07698	2.8795	2.87824	2.5789	5.37938	no	no
ENSG00000108960	MMD	23531	-1.05163	1.71031e-31	25.2952	41.781	24.8609	19.7063	26.1983	40.9719	no	no
ENSG00000077238	IL4R	3566	-1.04626	4.9116e-54	9.22004	18.528	8.93296	8.86341	9.31872	15.0386	no	no
ENSG00000170312	CDK1	983	-1.03938	1.85821e-10	0.561931	1.00362	0.424628	0.453391	0.566153	1.0821	no	no
ENSG00000172965	MIR4435-2HG	541471	-1.0384	1.32667e-18	0.437792	1.00456	0.536201	0.471656	0.480937	0.870722	no	no
ENSG00000173467	AGR3	155465	-1.0315	1.56865e-10	1.77768	3.17127	1.80328	1.443	1.49673	4.06426	no	no
ENSG00000101412	E2F1	1869	-1.03149	1.63865e-12	0.978356	1.82845	0.689038	0.846681	0.708176	1.64658	no	no
ENSG00000153902	LGI4	163175	-1.03146	1.00649e-15	44.294	52.8109	28.329	24.6843	31.1299	33.4555	no	yes
ENSG00000086696	HSD17B2	3294	-1.03063	2.82267e-53	5.72539	13.5041	6.07232	6.53329	5.62911	15.219	no	yes
ENSG00000184731	FAM110C	642273	-1.02484	1.48959e-23	2.16231	3.89129	1.75203	1.8618	1.6986	2.92643	yes	yes
ENSG00000204065	TCEAL5	340543	-1.02349	5.36557e-06	0.850554	1.23104	0.626892	0.516136	0.513223	0.609432	no	no
ENSG00000166840	GLYATL1	92292	-1.0208	3.46706e-43	2.74992	6.37966	2.92169	3.10033	2.61296	4.84944	no	yes
ENSG00000169213	RAB3B	5865	-1.02036	2.67719e-32	6.37081	16.3182	7.37357	7.88779	8.25051	21.0343	no	no
ENSG00000134152	KATNBL1	79768	-1.01664	1.5188e-30	4.05986	6.06892	3.0557	2.93811	2.8447	3.7957	no	no
ENSG00000010310	GIPR	2696	-1.01507	6.08356e-14	3.54346	4.96384	2.5544	2.33602	2.7095	3.57175	no	no
ENSG00000115758	ODC1	4953	-1.01477	1.60322e-10	60.7005	108.883	69.3509	50.1782	66.6177	117.195	no	no
ENSG00000168899	VAMP5	10791	-1.00227	1.08634e-12	5.38253	11.1559	4.31347	5.29632	4.43766	9.96832	no	no
ENSG00000038427	VCAN	1462	-1.00098	2.19582e-20	16.3835	35.2241	21.5237	17.0663	21.8082	42.1237	no	no
ENSG00000120915	EPHX2	2053	1.00027	4.40293e-13	21.9634	7.69278	18.2154	16.2152	20.0773	7.15245	no	no
ENSG00000173698	ADGRG2	10149	1.00588	1.04133e-07	2.90695	1.29916	3.73194	2.91465	3.60853	1.81572	no	no
ENSG00000221963	APOL6	80830	1.00626	3.67647e-28	2.52535	1.50601	2.63723	3.09228	2.76193	1.87166	no	no
ENSG00000145321	GC	2638	1.00704	1.05787e-13	98.7349	40.7511	82.9681	86.1866	109.256	64.3721	no	no
ENSG00000205403	CFI	3426	1.00791	8.08317e-74	41.528	23.4729	45.0208	47.5887	46.7333	29.1747	no	no
ENSG00000158715	SLC45A3	85414	1.00798	3.953e-18	5.07657	2.78625	4.46273	5.80655	4.61431	2.81004	no	no
ENSG00000151224	MAT1A	4143	1.0095	1.82028e-31	52.3779	24.7493	55.1864	50.8233	53.8035	26.8113	no	no
ENSG00000108479	GALK1	2584	1.01033	6.13908e-20	7.11898	2.59	6.56936	5.40471	7.35037	3.08431	no	no
ENSG00000246859	STARD4-AS1	100505678	1.01555	3.77478e-11	0.981842	0.569243	1.26953	1.23419	1.37997	0.714453	no	no
ENSG00000122121	XPNPEP2	7512	1.01619	2.63227e-25	4.94783	2.11857	5.73004	4.4058	5.90181	2.48407	no	no
ENSG00000177706	FAM20C	56975	1.02359	8.34077e-53	18.1621	8.5325	17.4962	17.5493	16.9753	8.87641	no	no
ENSG00000099937	SERPIND1	3053	1.0268	1.50445e-14	78.434	30.4358	69.4513	65.2111	78.9565	30.7751	no	no
ENSG00000183747	ACSM2A	123876	1.02864	1.39047e-13	13.7223	3.88519	8.57336	8.37078	8.84967	1.63292	no	no
ENSG00000096092	TMEM14A	28978	1.02887	1.84955e-46	25.1395	12.3572	27.111	25.5979	27.8837	15.3741	no	no
ENSG00000256043	CTSO	1519	1.02895	1.03508e-22	10.4364	5.48747	12.7773	11.5471	14.3906	8.29899	no	no
ENSG00000168237	GLYCTK	132158	1.03102	9.10971e-28	20.9753	12.9615	20.4472	27.1166	20.1083	13.1081	yes	yes
ENSG00000156006	NAT2	10	1.03526	4.92893e-05	0.670768	0.486869	1.10103	1.29758	0.684081	0.375527	no	no
ENSG00000123843	C4BPB	725	1.03962	1.1011e-19	11.5046	4.09686	8.63959	8.74271	9.95449	3.82413	no	no
ENSG00000251322	SHANK3	85358	1.04266	3.50262e-11	1.48725	0.48542	1.03656	1.08059	1.32214	0.504578	no	no
ENSG00000162882	HAAO	23498	1.04399	7.12984e-25	8.32059	2.74454	7.4571	5.83441	6.6809	2.58133	no	no
ENSG00000095303	PTGS1	5742	1.04553	3.74743e-05	1.55736	0.595918	1.19256	1.62405	1.67122	0.65213	no	no
ENSG00000101981	F9	2158	1.05366	1.31007e-09	4.67821	2.66499	4.51276	6.08477	5.35139	3.57095	no	no
ENSG00000153029	MR1	3140	1.05559	3.02931e-15	1.22025	0.491033	1.37558	1.08065	1.28089	0.566426	no	no
ENSG00000268902	CSAG2	102723547	1.05709	4.25876e-06	0.160304	0.173535	12.0372	12.6737	0.200813	0.178325	no	no
ENSG00000184792	OSBP2	23762	1.0579	1.89301e-11	1.58437	0.507	1.28018	1.14183	1.39471	0.424153	no	no
ENSG00000168765	GSTM4	2948	1.05832	7.66171e-49	4.50935	1.70332	4.4094	3.60215	4.45408	1.62168	no	no
ENSG00000165879	FRAT1	10023	1.06014	1.90543e-36	4.17038	2.7681	4.73656	5.89154	4.97037	3.30658	no	no
ENSG00000140263	SORD	6652	1.06233	1.41711e-50	20.3639	7.84675	21.2279	16.6249	21.2173	8.70664	no	no
ENSG00000174827	PDZK1	5174	1.06515	3.6339e-47	57.8019	23.7113	53.3996	50.3666	53.5277	21.3689	no	no
ENSG00000163536	SERPINI1	5274	1.06835	2.14156e-29	6.45917	4.07996	8.88433	8.78425	8.88891	6.06722	no	no
ENSG00000163347	CLDN1	9076	1.07048	9.97409e-43	50.5309	27.2628	52.9972	58.2624	57.6511	39.5004	no	no
ENSG00000198670	LPA	4018	1.07263	2.6615e-18	10.5623	5.76633	11.3553	12.6682	11.0561	6.29699	no	no
ENSG00000178695	KCTD12	115207	1.07315	1.35801e-08	10.6588	4.55034	13.425	10.7935	12.4451	6.74981	no	no
ENSG00000214782	MS4A18	728588	1.07691	3.27408e-05	1.11687	0.707514	1.60444	2.07691	2.52901	1.69191	no	no
ENSG00000129757	CDKN1C	1028	1.07753	1.4472e-11	37.7709	9.67518	30.3285	22.1245	32.2115	9.85713	no	no
ENSG00000249948	GBA3	57733	1.07843	2.49122e-06	0.961633	0.397232	1.18336	1.03581	1.11095	0.485939	no	no
ENSG00000153993	SEMA3D	223117	1.08146	5.45974e-32	2.29832	0.764641	2.86063	1.66634	2.90737	0.997408	no	no
ENSG00000023171	GRAMD1B	57476	1.08383	5.03945e-10	5.58396	1.38062	4.92032	3.23661	5.53428	1.26665	no	no
ENSG00000168509	HFE2	148738	1.08453	6.43967e-09	5.65773	1.25512	2.69824	3.00755	3.17724	0.831672	yes	no
ENSG00000181656	GPR88	54112	1.09776	8.49014e-18	18.0276	4.55092	12.9553	10.2603	18.3421	6.88264	no	no
ENSG00000250722	SELENOP	6414	1.10614	9.66455e-25	30.4908	22.2707	47.2991	49.6253	61.1068	42.1589	no	no
ENSG00000009950	MLXIPL	51085	1.10683	6.90192e-20	48.3822	13.2773	31.8825	29.8951	32.8639	9.88845	no	yes
ENSG00000196177	ACADSB	36	1.11544	1.14026e-40	22.999	10.021	22.3843	22.1676	23.6059	11.5002	no	no
ENSG00000143257	NR1I3	9970	1.11818	1.97367e-11	2.59153	1.33198	1.72964	3.15645	1.88228	0.979877	yes	yes
ENSG00000130829	DUSP9	1852	1.12232	7.61849e-72	104.406	65.4228	99.8929	144.064	94.8963	65.7608	no	no
ENSG00000204219	TCEA3	6920	1.12272	5.45781e-23	9.97414	3.16191	8.5491	7.16428	9.24836	2.99091	no	no
ENSG00000198624	CCDC69	26112	1.12567	3.904e-18	4.4013	1.58901	4.19573	3.65439	4.50496	1.9901	no	no
ENSG00000196600	SLC22A25	387601	1.13406	9.76893e-11	0.826569	0.29256	0.93074	0.730796	1.01389	0.347033	no	no
ENSG00000167588	GPD1	2819	1.13524	7.48118e-17	2.10109	0.915208	2.2799	2.12893	2.42632	1.03994	no	no
ENSG00000121005	CRISPLD1	83690	1.14004	1.33873e-15	1.63401	1.02157	2.06851	2.41046	1.97817	1.34355	no	no
ENSG00000112394	SLC16A10	117247	1.14063	1.27342e-24	1.16463	0.417263	1.16169	0.959178	1.38447	0.485226	no	no
ENSG00000036473	OTC	5009	1.14191	4.50741e-07	5.0609	1.18178	3.41806	3.26743	4.09735	1.27305	no	no
ENSG00000130427	EPO	2056	1.14605	1.73028e-10	2.5243	1.38172	1.88037	3.38617	1.89872	0.879407	no	no
ENSG00000244067	GSTA2	2939	1.15533	4.02952e-39	688.427	353.214	768.467	805.742	773.883	428.403	no	no
ENSG00000167074	TEF	7008	1.15758	1.39689e-20	2.39709	1.11659	2.30348	2.62227	2.4144	1.45438	no	no
ENSG00000100373	UPK3A	7380	1.15876	2.17497e-14	3.31514	1.90301	3.79001	4.58211	4.14069	2.45244	no	no
ENSG00000129988	LBP	3929	1.1646	2.58542e-23	72.4184	33.4426	79.8736	78.3089	80.7284	47.9122	no	yes
ENSG00000165471	MBL2	4153	1.16656	5.50989e-24	0.862495	1.54846	1.07073	3.60376	1.03313	1.85865	yes	yes
ENSG00000129596	CDO1	1036	1.16793	1.30548e-09	2.78811	0.544749	1.98253	1.43454	2.01228	0.436577	no	no
ENSG00000171766	GATM	2628	1.17192	2.00236e-11	19.0313	5.67445	19.4151	14.2746	18.0174	6.64184	no	no
ENSG00000140093	SERPINA10	51156	1.17352	1.25938e-19	3.26032	1.4091	3.99344	3.36013	4.40007	2.10922	no	no
ENSG00000143819	EPHX1	2052	1.18059	2.7493e-53	56.9844	29.5679	57.0008	68.2954	58.6292	33.7849	no	no
ENSG00000076555	ACACB	32	1.19669	7.64672e-31	2.27783	0.802126	2.08088	1.90337	2.23945	0.801324	no	yes
ENSG00000143891	GALM	130589	1.19844	2.03636e-32	20.1322	9.1038	18.9454	21.5806	19.251	8.92054	no	no
ENSG00000268606	MAGEA2	4101	1.20136	4.73265e-07	0.147244	0.183253	8.30296	9.05198	0.199743	0.167734	no	no
ENSG00000183305	MAGEA2B	266740	1.2017	4.68428e-07	0.138125	0.171903	7.79155	8.50565	0.187372	0.157346	no	no
ENSG00000010610	CD4	920	1.20625	1.62252e-14	3.72074	1.43475	2.17698	3.60638	2.37894	1.25587	no	no
ENSG00000118308	LRMP	4033	1.21177	4.54211e-18	1.73287	0.558305	1.91512	1.38719	1.87004	0.659727	no	no
ENSG00000132744	ACY3	91703	1.21643	3.68174e-10	7.2985	2.16916	7.01474	5.86425	6.41325	2.09404	no	no
ENSG00000244414	CFHR1	3078	1.21722	3.23537e-22	17.0274	5.57614	15.6372	13.6896	13.0439	4.72424	no	no
ENSG00000166664	CHRFAM7A	89832	1.22034	1.28899e-19	1.11665	0.557128	1.10531	1.38215	1.03106	0.564745	no	no
ENSG00000189233	NUGGC	389643	1.22083	2.95783e-11	2.26299	0.533376	1.90855	1.43108	2.06691	0.514285	no	no
ENSG00000164308	ERAP2	64167	1.2233	1.4036e-18	0.99158	0.449192	0.757417	1.12404	0.949718	0.543521	no	no
ENSG00000001630	CYP51A1	1595	1.22712	2.67558e-14	0.594665	0.406846	0.975946	1.06228	1.28604	1.31871	no	no
ENSG00000143412	ANXA9	8416	1.22757	4.54226e-40	6.18626	3.78059	6.24324	9.10062	6.08824	3.96238	no	no
ENSG00000254827	SLC22A18AS	5003	1.23445	6.35332e-10	1.09892	0.333485	1.03268	0.945461	0.993867	0.413974	no	no
ENSG00000169174	PCSK9	255738	1.23878	1.34388e-23	19.7669	6.17666	15.7703	15.3725	17.1744	5.8634	yes	yes
ENSG00000204099	NEU4	129807	1.24053	1.22589e-13	1.71555	0.782108	1.74844	2.0436	1.34679	0.556777	no	no
ENSG00000114455	HHLA2	11148	1.24087	6.69547e-07	5.09856	2.29342	5.60056	7.55842	6.50997	3.06986	no	no
ENSG00000113790	EHHADH	1962	1.2481	4.80651e-71	9.36149	3.5902	10.078	8.66587	10.7665	4.6784	no	no
ENSG00000156869	FRRS1	391059	1.26439	4.34107e-27	4.17706	2.18377	5.94256	5.51014	6.72381	4.03985	no	no
ENSG00000122787	AKR1D1	6718	1.27076	1.64165e-25	16.5853	6.64642	17.0679	16.8973	15.7341	7.07145	no	no
ENSG00000170099	SERPINA6	866	1.27162	3.46447e-63	53.4487	28.6813	52.3113	70.6053	43.2732	25.5689	no	no
ENSG00000123838	C4BPA	722	1.27399	1.68013e-29	2.93815	1.5962	3.74409	4.06034	4.19228	2.7747	no	no
ENSG00000081479	LRP2	4036	1.27626	1.24659e-23	1.13709	0.589968	1.15807	1.51367	1.32838	0.710589	no	no
ENSG00000139874	SSTR1	6751	1.28646	1.85821e-10	1.35743	0.446022	1.46696	1.30734	1.40057	0.481966	no	no
ENSG00000157303	SUSD3	203328	1.2945	2.64309e-22	10.4555	3.87079	8.49857	10.1403	9.71503	4.74828	no	no
ENSG00000179761	PIPOX	51268	1.30452	1.74539e-16	4.91516	1.32891	2.88275	3.62111	3.5644	0.988398	no	no
ENSG00000154556	SORBS2	8470	1.31227	2.17078e-64	2.03886	0.677937	2.0391	1.72066	2.14665	0.761155	yes	yes
ENSG00000167964	RAB26	25837	1.31665	3.49962e-11	2.3795	0.591722	1.76133	1.7603	1.48518	0.40216	no	no
ENSG00000179023	KLHDC7A	127707	1.32672	2.84802e-44	1.62638	0.889973	2.07197	2.3092	2.02466	1.00923	no	no
ENSG00000178301	AQP11	282679	1.33087	2.61564e-26	2.15748	0.894878	2.05322	2.39935	2.09193	1.20305	no	no
ENSG00000057593	F7	2155	1.33827	8.33515e-31	13.7179	4.06347	12.0349	10.8049	11.9834	3.52023	no	no
ENSG00000106823	ECM2	1842	1.34996	2.17072e-33	4.71077	1.80607	5.26002	4.82886	6.03577	3.03792	no	no
ENSG00000136872	ALDOB	229	1.3515	2.67462e-17	32.0819	10.025	29.1727	28.3946	33.2264	12.9877	no	no
ENSG00000088926	F11	2160	1.37004	2.65634e-23	3.64048	1.20903	3.08429	3.38663	3.51351	1.82175	no	no
ENSG00000114771	AADAC	13	1.38742	1.07126e-34	9.98755	4.11203	11.8864	11.3386	11.8724	6.62091	no	no
ENSG00000172782	FADS6	283985	1.39853	2.80406e-13	1.29358	0.383643	1.35399	1.21938	1.549	0.54936	no	no
ENSG00000075223	SEMA3C	10512	1.40342	7.13407e-35	4.15591	1.70499	5.17447	4.7468	5.56319	2.31409	no	no
ENSG00000004799	PDK4	5166	1.40436	2.8048e-17	1.73708	0.616741	1.55643	1.85308	1.97994	0.755035	no	no
ENSG00000250436		728040	1.40624	2.14475e-08	0.887986	0.129429	1.31839	0.658298	1.2939	0.187513	no	no
ENSG00000116882	HAO2	51179	1.41061	1.52188e-10	1.67302	0.332134	1.35084	1.17768	1.28163	0.270265	no	no
ENSG00000136881	BAAT	570	1.43411	1.17394e-40	7.89603	2.30112	6.79742	6.52836	7.12281	2.53517	no	no
ENSG00000186907	RTN4RL2	349667	1.43678	2.47445e-20	1.39617	0.620058	1.63797	1.88111	1.80133	0.912558	no	no
ENSG00000186529	CYP4F3	4051	1.44554	4.98217e-15	1.14341	0.213444	1.01305	0.699953	0.902935	0.244853	no	no
ENSG00000172497	ACOT12	134526	1.45146	6.66714e-23	6.41321	1.25896	3.5462	3.79682	4.23244	1.13468	no	no
ENSG00000173930	SLCO4C1	353189	1.45445	4.82676e-67	8.0532	2.84357	9.07787	8.02433	9.35821	3.86117	no	no
ENSG00000261701	HPR	3250	1.45635	1.38772e-36	115.686	35.065	115.191	101.595	96.6421	37.1559	no	no
ENSG00000132855	ANGPTL3	27329	1.47634	3.63641e-108	27.6517	12.8721	38.3588	36.4838	36.6413	19.9468	no	no
ENSG00000160870	CYP3A7	1551	1.48966	3.69664e-18	49.0032	17.2311	28.0728	55.3149	31.639	17.3025	no	no
ENSG00000241935	HOGA1	112817	1.49666	4.85584e-15	1.90282	0.839839	1.48719	2.82455	1.5332	0.73782	no	no
ENSG00000257017	HP	3240	1.52879	8.66744e-51	209.691	72.1156	233.273	217.406	203.112	92.1827	no	no
ENSG00000162692	VCAM1	7412	1.52966	4.84844e-77	33.8248	7.35331	35.3824	21.8509	39.089	9.57857	no	no
ENSG00000204872	NAT8B	51471	1.53203	4.87312e-12	0.212938	1.19057	0.297601	4.08101	0.198767	1.01872	no	no
ENSG00000163032	VSNL1	7447	1.54166	3.254e-35	2.80348	0.779008	2.609	2.43305	2.51774	0.841264	no	no
ENSG00000160868	CYP3A4	1576	1.54725	5.77978e-27	12.3563	4.71334	7.64298	15.1245	9.61279	5.59819	no	yes
ENSG00000185432	METTL7A	25840	1.54784	8.84623e-40	22.8049	8.30444	22.7637	25.7908	26.1957	11.8915	no	no
ENSG00000110090	CPT1A	1374	1.55379	8.10894e-40	12.9707	3.48156	10.4817	10.8692	11.5418	3.26958	no	no
ENSG00000106128	GHRHR	2692	1.55863	3.56326e-11	2.28228	0.14472	0.702884	0.672614	1.16276	0.0459406	no	no
ENSG00000066813	ACSM2B	348158	1.56836	3.14969e-27	13.4673	2.468	8.80261	8.07561	8.88108	1.22264	no	no
ENSG00000100652	SLC10A1	6554	1.56923	9.73391e-21	12.3568	4.94039	12.3336	16.8048	12.4468	5.54728	no	no
ENSG00000115425	PECR	55825	1.57188	3.27985e-23	5.43559	1.12412	3.97206	3.8024	3.92312	1.22256	yes	yes
ENSG00000105398	SULT2A1	6822	1.57283	1.02632e-57	27.2859	11.1868	26.987	34.6928	27.3178	13.0668	no	no
ENSG00000069535	MAOB	4129	1.5913	8.64584e-51	25.1058	7.64557	22.3943	24.2259	25.1724	8.42376	no	no
ENSG00000106384	MOGAT3	346606	1.5964	3.43158e-20	6.66515	1.42928	5.95331	5.08405	5.43306	1.19262	no	no
ENSG00000172296	SPTLC3	55304	1.60082	2.04068e-45	7.7224	2.49002	9.14301	8.0073	9.39697	3.12229	no	no
ENSG00000134962	KLB	152831	1.60298	3.0346e-90	33.9742	13.3697	38.0089	41.7447	39.6937	17.3549	no	no
ENSG00000151790	TDO2	6999	1.60755	1.0124e-60	53.2514	14.3039	46.9098	45.4894	49.3238	18.722	no	yes
ENSG00000164344	KLKB1	3818	1.62157	7.15115e-25	2.47753	0.53827	2.39681	1.90169	2.30251	0.453571	no	no
ENSG00000149742	SLC22A9	114571	1.62504	5.46622e-36	10.2896	2.42296	10.1403	8.13158	10.2114	2.60369	no	no
ENSG00000145217	SLC26A1	10861	1.65277	4.34216e-29	1.27437	0.349251	1.25492	1.24579	1.47496	0.50776	no	no
ENSG00000172955	ADH6	130	1.65981	5.60961e-20	3.7469	0.580803	2.99725	2.23215	3.24966	0.508905	no	no
ENSG00000090402	SI	6476	1.67213	2.1236e-32	7.86233	2.54981	11.1452	8.98797	13.2097	4.39921	no	no
ENSG00000135220	UGT2A3	79799	1.67811	4.43414e-30	2.72057	0.810981	3.86118	2.91612	3.38464	1.26096	no	no
ENSG00000006210	CX3CL1	6376	1.69108	6.45047e-25	1.07827	0.206656	0.962051	0.789309	1.27949	0.235796	no	no
ENSG00000149305	HTR3B	9177	1.69431	1.26015e-12	0.741169	0.0683925	0.826611	0.456132	1.0264	0.0678515	no	no
ENSG00000135476	ESPL1	9700	1.70182	4.02437e-35	1.40364	0.334564	1.48877	1.20298	1.46989	0.286639	no	no
ENSG00000134042	MRO	83876	1.70318	6.82389e-28	1.91434	0.600155	1.88793	2.22499	2.36526	0.6893	no	no
ENSG00000243978	RGAG1	57529	1.74179	6.6843e-18	1.57495	0.278945	1.22839	1.2277	1.43923	0.216829	yes	yes
ENSG00000140465	CYP1A1	1543	1.74783	1.05632e-34	2.02631	1.27914	2.28661	4.76296	2.43378	2.87354	no	no
ENSG00000021826	CPS1	1373	1.75575	2.48833e-83	55.4464	13.4997	53.9972	47.4426	56.0311	16.6437	yes	yes
ENSG00000025423	HSD17B6	8630	1.76451	1.82058e-16	1.75858	0.224823	1.2403	1.12631	1.71375	0.243205	no	no
ENSG00000118514	ALDH8A1	64577	1.79015	1.51373e-29	2.2818	0.464812	2.63746	1.86702	2.09177	0.264453	no	no
ENSG00000178772	CPN2	1370	1.79123	6.48008e-29	4.90967	1.39867	3.99633	5.61459	4.77869	1.6611	no	no
ENSG00000188175	HEPACAM2	253012	1.80552	1.99555e-18	2.45455	0.603691	4.09853	2.84401	2.39376	0.44509	no	no
ENSG00000117834	SLC5A9	200010	1.81077	1.38655e-38	7.49135	1.72864	6.53975	6.7452	6.72352	1.75111	no	no
ENSG00000172478	C2orf54	79919	1.81111	2.29362e-20	1.21065	0.206309	1.14145	0.983719	1.37915	0.314912	no	no
ENSG00000164007	CLDN19	149461	1.81371	3.00985e-21	2.55123	0.475818	2.91533	2.17117	3.26639	0.761615	no	no
ENSG00000211452	DIO1	1733	1.84171	9.61555e-61	6.7016	2.52944	5.6861	9.6782	5.59403	2.44215	no	no
ENSG00000164850	GPER1	2852	1.84389	8.73995e-17	1.12467	0.173409	1.00274	0.950055	0.850269	0.162531	no	no
ENSG00000108187	PBLD	64081	1.86915	2.61692e-56	6.47349	1.3331	5.66466	5.25962	6.10942	1.41313	no	no
ENSG00000080910	CFHR2	3080	1.91566	4.31523e-15	1.46299	0.236576	1.69263	1.82551	1.94117	0.476538	no	no
ENSG00000144908	ALDH1L1	10840	1.93365	1.78522e-48	2.79119	0.52167	2.48335	2.20981	2.62951	0.526958	no	no
ENSG00000079557	AFM	173	1.93712	6.21774e-45	8.23101	1.36726	8.64185	5.92267	7.57017	1.58868	no	no
ENSG00000229005	HNF4A-AS1	101927219	1.95661	1.62265e-15	0.59517	0.118709	0.887944	1.03707	0.698624	0.096489	no	no
ENSG00000039537	C6	729	1.97554	3.93951e-38	6.64388	1.40213	6.89684	6.40333	7.07946	1.90805	no	no
ENSG00000132677	RHBG	57127	2.04961	6.41297e-46	8.55724	1.04039	6.87237	4.95374	6.67886	0.807573	no	no
ENSG00000170482	SLC23A1	9963	2.07173	1.66565e-56	4.39058	0.735587	3.85997	3.47379	4.31724	0.771876	no	no
ENSG00000132854	KANK4	163782	2.0805	2.31623e-66	1.7693	0.37272	1.73895	1.73751	1.80461	0.342143	no	no
ENSG00000021461	CYP3A43	64816	2.0813	4.68722e-20	1.38187	0.156359	0.719858	1.14467	0.901237	0.206147	no	no
ENSG00000137204	SLC22A7	10864	2.1019	1.33667e-76	2.67823	0.903969	2.42652	4.2051	3.33777	1.04303	no	no
ENSG00000124713	GNMT	27232	2.10639	6.66714e-23	23.8983	2.32407	14.9095	15.1453	16.6606	2.19802	no	no
ENSG00000137561	TTPA	7274	2.11384	8.74099e-21	1.92562	0.0858683	1.70462	0.829788	1.83151	0.114571	no	no
ENSG00000102048	ASB9	140462	2.1425	1.27851e-20	2.06962	0.192432	1.81577	1.60525	2.13127	0.250214	no	no
ENSG00000143627	PKLR	5313	2.16065	2.06868e-20	2.30718	0.130424	1.83259	1.2612	2.48315	0.199162	no	no
ENSG00000138030	KHK	3795	2.43379	7.0818e-45	4.30118	0.377742	3.10015	2.71848	3.72041	0.330348	no	no
ENSG00000159261	CLDN14	23562	2.55207	4.61164e-34	4.24373	0.220704	2.71508	2.2736	3.55619	0.129981	no	no
ENSG00000139209	SLC38A4	55089	2.56988	3.14758e-68	6.8494	0.846606	8.00531	6.07175	6.54445	0.973486	no	no
ENSG00000113492	AGXT2	64902	2.59867	1.52484e-80	3.42661	0.38647	3.63346	2.79362	3.68519	0.491944	no	no
ENSG00000007314	SCN4A	6329	2.9037	2.77313e-53	1.54047	0.129238	1.20979	1.48317	1.14871	0.179452	no	no
ENSG00000145692	BHMT	635	3.23178	9.41152e-169	10.5497	1.29507	6.43167	13.8893	6.77245	1.23881	no	no
ENSG00000167910	CYP7A1	1581	3.70651	5.81117e-54	10.8449	0.00426885	13.169	4.89915	11.136	0.0177129	no	no
