# Supplementary material for: A rare missense variant in NR1H4 associates with lower cholesterol levels
Source: Commun Biol. 2018 Feb 8;1:14. doi: 10.1038/s42003-018-0015-9 (PMC6123719; doi:10.1038/s42003-018-0015-9)
Supplement: Supplementary file 4 — Supplementary Data 2 [file 42003_2018_15_MOESM4_ESM.xlsx]

## Sheet: A. R436H trt vs WT trt
Pathway.name	Normalized.enrichment.score(NES)	FDR
KEGG_O_GLYCAN_BIOSYNTHESIS	2.24318	0.00180822
KEGG_N_GLYCAN_BIOSYNTHESIS	2.09703	0.00789718
KEGG_LYSOSOME	2.08757	0.00526479
KEGG_ECM_RECEPTOR_INTERACTION	2.04383	0.00555191
KEGG_STEROID_BIOSYNTHESIS	1.98059	0.00823884
KEGG_GLYCOSAMINOGLYCAN_BIOSYNTHESIS_HEPARAN_SULFATE	1.87412	0.0275846
KEGG_ARRHYTHMOGENIC_RIGHT_VENTRICULAR_CARDIOMYOPATHY_ARVC	1.87368	0.0238889
KEGG_GALACTOSE_METABOLISM	1.87318	0.0215326
KEGG_CELL_ADHESION_MOLECULES_CAMS	1.84983	0.0237963
KEGG_COMPLEMENT_AND_COAGULATION_CASCADES	1.83264	0.0233673
KEGG_GLYCOSAMINOGLYCAN_DEGRADATION	1.83184	0.0215342
KEGG_SPHINGOLIPID_METABOLISM	1.82064	0.0224951
KEGG_GLYCOSAMINOGLYCAN_BIOSYNTHESIS_CHONDROITIN_SULFATE	1.80555	0.0248295
KEGG_FOCAL_ADHESION	1.8047	0.0231817
KEGG_VALINE_LEUCINE_AND_ISOLEUCINE_DEGRADATION	1.77712	0.0280296
KEGG_MATURITY_ONSET_DIABETES_OF_THE_YOUNG	1.76312	0.0299596
KEGG_PROPANOATE_METABOLISM	1.75138	0.0315874
KEGG_TRYPTOPHAN_METABOLISM	1.73222	0.0351879
KEGG_NON_SMALL_CELL_LUNG_CANCER	1.69438	0.0463433
KEGG_GLUTATHIONE_METABOLISM	1.68537	0.0474596
KEGG_SMALL_CELL_LUNG_CANCER	1.6799	0.0474087
KEGG_GLYCOSAMINOGLYCAN_BIOSYNTHESIS_KERATAN_SULFATE	1.67366	0.0480489
REACTOME_POST_TRANSLATIONAL_PROTEIN_MODIFICATION	2.49731	0
REACTOME_GLYCOSAMINOGLYCAN_METABOLISM	2.4709	0
REACTOME_O_LINKED_GLYCOSYLATION_OF_MUCINS	2.41608	0
REACTOME_TRANSPORT_TO_THE_GOLGI_AND_SUBSEQUENT_MODIFICATION	2.35298	0
REACTOME_ASPARAGINE_N_LINKED_GLYCOSYLATION	2.26706	0.000313
REACTOME_HEPARAN_SULFATE_HEPARIN_HS_GAG_METABOLISM	2.15642	0.00130848
REACTOME_CELL_CELL_COMMUNICATION	2.12186	0.0017931
REACTOME_SPHINGOLIPID_METABOLISM	2.07847	0.00353065
REACTOME_METAL_ION_SLC_TRANSPORTERS	2.0605	0.0046883
REACTOME_CHONDROITIN_SULFATE_DERMATAN_SULFATE_METABOLISM	2.05718	0.00500821
REACTOME_KERATAN_SULFATE_KERATIN_METABOLISM	2.05392	0.0048484
REACTOME_HS_GAG_BIOSYNTHESIS	2.04567	0.00483961
REACTOME_SPHINGOLIPID_DE_NOVO_BIOSYNTHESIS	2.03165	0.00531732
REACTOME_PLATELET_ACTIVATION_SIGNALING_AND_AGGREGATION	1.98851	0.00911292
REACTOME_CELL_JUNCTION_ORGANIZATION	1.9837	0.00861718
REACTOME_RESPONSE_TO_ELEVATED_PLATELET_CYTOSOLIC_CA2_	1.97995	0.0084821
REACTOME_N_GLYCAN_ANTENNAE_ELONGATION_IN_THE_MEDIAL_TRANS_GOLGI	1.96405	0.00936104
REACTOME_A_TETRASACCHARIDE_LINKER_SEQUENCE_IS_REQUIRED_FOR_GAG_SYNTHESIS	1.94536	0.0120289
REACTOME_INTEGRIN_CELL_SURFACE_INTERACTIONS	1.93747	0.0126109
REACTOME_ANTIGEN_PRESENTATION_FOLDING_ASSEMBLY_AND_PEPTIDE_LOADING_OF_CLASS_I_MHC	1.92769	0.0132379
REACTOME_TRANSPORT_OF_GLUCOSE_AND_OTHER_SUGARS_BILE_SALTS_AND_ORGANIC_ACIDS_METAL_IONS_AND_AMINE_COMPOUNDS	1.92202	0.0138665
REACTOME_SLC_MEDIATED_TRANSMEMBRANE_TRANSPORT	1.92187	0.0132362
REACTOME_REGULATION_OF_WATER_BALANCE_BY_RENAL_AQUAPORINS	1.91752	0.0132756
REACTOME_TRANSMEMBRANE_TRANSPORT_OF_SMALL_MOLECULES	1.87325	0.0212257
REACTOME_NEPHRIN_INTERACTIONS	1.85429	0.0259977
REACTOME_N_GLYCAN_ANTENNAE_ELONGATION	1.83641	0.0306353
REACTOME_ZINC_TRANSPORTERS	1.83104	0.0312172
REACTOME_CITRIC_ACID_CYCLE_TCA_CYCLE	1.82984	0.0303854
REACTOME_SIGNALING_BY_HIPPO	1.80631	0.0373154
REACTOME_PHOSPHOLIPID_METABOLISM	1.80021	0.0383751
REACTOME_PYRUVATE_METABOLISM_AND_CITRIC_ACID_TCA_CYCLE	1.80005	0.0372396
REACTOME_KERATAN_SULFATE_BIOSYNTHESIS	1.7941	0.0389656
REACTOME_REGULATION_OF_INSULIN_SECRETION_BY_GLUCAGON_LIKE_PEPTIDE1	1.77811	0.0448362
REACTOME_CHOLESTEROL_BIOSYNTHESIS	1.77203	0.0466392
REACTOME_LYSOSOME_VESICLE_BIOGENESIS	1.77103	0.0456681
REACTOME_CELL_CELL_JUNCTION_ORGANIZATION	1.76895	0.0454947
REACTOME_METABOLISM_OF_LIPIDS_AND_LIPOPROTEINS	1.75768	0.04989

## Sheet: B. KO trt vs WT trt
Pathway.name	Normalized.enrichment.score(NES)	FDR
KEGG_VALINE_LEUCINE_AND_ISOLEUCINE_DEGRADATION	2.38649	0
KEGG_TRYPTOPHAN_METABOLISM	2.22057	0
KEGG_ALANINE_ASPARTATE_AND_GLUTAMATE_METABOLISM	2.19653	0
KEGG_PEROXISOME	2.16782	0
KEGG_COMPLEMENT_AND_COAGULATION_CASCADES	2.16336	0
KEGG_GLYCINE_SERINE_AND_THREONINE_METABOLISM	2.1253	0
KEGG_PRIMARY_BILE_ACID_BIOSYNTHESIS	2.11123	0.000153
KEGG_FATTY_ACID_METABOLISM	2.10613	0.000134
KEGG_PROPANOATE_METABOLISM	1.98871	0.0016589
KEGG_STEROID_BIOSYNTHESIS	1.9865	0.00158871
KEGG_BUTANOATE_METABOLISM	1.91934	0.00343621
KEGG_TERPENOID_BACKBONE_BIOSYNTHESIS	1.91745	0.00329674
KEGG_PANTOTHENATE_AND_COA_BIOSYNTHESIS	1.87217	0.0054904
KEGG_OTHER_GLYCAN_DEGRADATION	1.81729	0.00969946
KEGG_CITRATE_CYCLE_TCA_CYCLE	1.81502	0.00924121
KEGG_BIOSYNTHESIS_OF_UNSATURATED_FATTY_ACIDS	1.79595	0.0111542
KEGG_ARACHIDONIC_ACID_METABOLISM	1.79071	0.0107775
KEGG_LYSINE_DEGRADATION	1.71566	0.0241098
KEGG_STEROID_HORMONE_BIOSYNTHESIS	1.70801	0.0251257
KEGG_LYSOSOME	1.69536	0.0266814
KEGG_METABOLISM_OF_XENOBIOTICS_BY_CYTOCHROME_P450	1.67547	0.0313668
KEGG_DRUG_METABOLISM_CYTOCHROME_P450	1.67275	0.0308944
KEGG_ARGININE_AND_PROLINE_METABOLISM	1.6483	0.0366521
KEGG_SPHINGOLIPID_METABOLISM	1.63532	0.0396856
KEGG_LINOLEIC_ACID_METABOLISM	1.60476	0.0485843
REACTOME_PHASE1_FUNCTIONALIZATION_OF_COMPOUNDS	2.05646	0.00479624
REACTOME_COMPLEMENT_CASCADE	2.0483	0.00359283
REACTOME_GLYCOSPHINGOLIPID_METABOLISM	2.04445	0.00239522
REACTOME_METABOLISM_OF_LIPIDS_AND_LIPOPROTEINS	2.0364	0.00218001
REACTOME_CHOLESTEROL_BIOSYNTHESIS	2.00095	0.00392957
REACTOME_BRANCHED_CHAIN_AMINO_ACID_CATABOLISM	1.97157	0.00546255
REACTOME_SPHINGOLIPID_METABOLISM	1.97024	0.00479637
REACTOME_BIOLOGICAL_OXIDATIONS	1.95992	0.0058548
REACTOME_METABOLISM_OF_AMINO_ACIDS_AND_DERIVATIVES	1.89773	0.0158251
REACTOME_METABOLISM_OF_STEROID_HORMONES_AND_VITAMINS_A_AND_D	1.89529	0.015022
REACTOME_CYTOCHROME_P450_ARRANGED_BY_SUBSTRATE_TYPE	1.87704	0.0178609
REACTOME_REGULATION_OF_COMPLEMENT_CASCADE	1.86955	0.0175506
REACTOME_CELL_CELL_JUNCTION_ORGANIZATION	1.86823	0.016322
REACTOME_PYRUVATE_METABOLISM_AND_CITRIC_ACID_TCA_CYCLE	1.85736	0.0180767
REACTOME_CITRIC_ACID_CYCLE_TCA_CYCLE	1.8428	0.0203153
REACTOME_STEROID_HORMONES	1.8132	0.0272896
REACTOME_SYNTHESIS_OF_BILE_ACIDS_AND_BILE_SALTS	1.78295	0.037692
REACTOME_METABOLISM_OF_PORPHYRINS	1.7782	0.0372176
REACTOME_ACTIVATED_AMPK_STIMULATES_FATTY_ACID_OXIDATION_IN_MUSCLE	1.77282	0.0373608
REACTOME_FORMATION_OF_FIBRIN_CLOT_CLOTTING_CASCADE	1.75655	0.0422839
REACTOME_FATTY_ACID_TRIACYLGLYCEROL_AND_KETONE_BODY_METABOLISM	1.75583	0.0408369
REACTOME_PHOSPHOLIPID_METABOLISM	1.74393	0.0447015
REACTOME_METABOLISM_OF_VITAMINS_AND_COFACTORS	1.74129	0.0438611
REACTOME_AMINO_ACID_SYNTHESIS_AND_INTERCONVERSION_TRANSAMINATION	1.74006	0.042659
REACTOME_ABC_FAMILY_PROTEINS_MEDIATED_TRANSPORT	1.73904	0.0413351
REACTOME_TIGHT_JUNCTION_INTERACTIONS	1.73811	0.0400753
REACTOME_SYNTHESIS_OF_BILE_ACIDS_AND_BILE_SALTS_VIA_7ALPHA_HYDROXYCHOLESTEROL	1.72113	0.0456963
REACTOME_PTM_GAMMA_CARBOXYLATION_HYPUSINE_FORMATION_AND_ARYLSULFATASE_ACTIVATION	1.71143	0.0484568
